# Supplementary material for: N-[4-(N-Cyclo­hexyl­sulfamo­yl)phen­yl]acetamide
Source: Acta Crystallogr Sect E Struct Rep Online. 2010 Mar 20;66(Pt 4):o868–9. doi: 10.1107/S160053681000961X (PMC2983925; doi:10.1107/S160053681000961X)
Supplement: Supplementary file 2 [file e-66-0o868-Isup2.hkl]

# 
# h,k,l, Fc-squared, Fo-squared, sigma(Fo-squared) and status flag 
# 
data_I
_shelx_title ' FAIZA-4A in P2(1)/c' 
_shelx_refln_list_code          4 
_shelx_F_calc_maximum      168.42 
_exptl_crystal_F_000       632.00 
_reflns_d_resolution_high  0.7570 
 
loop_ 
 _symmetry_equiv_pos_as_xyz 
 'x, y, z' 
 '-x, y+1/2, -z+1/2' 
 '-x, -y, -z' 
 'x, -y-1/2, z-1/2' 
 
_cell_length_a    14.6929 
_cell_length_b    13.3486 
_cell_length_c     7.9769 
_cell_angle_alpha  90.000 
_cell_angle_beta  102.387 
_cell_angle_gamma  90.000 
 
_shelx_F_squared_multiplier     1.000 
 
loop_ 
 _refln_index_h 
 _refln_index_k 
 _refln_index_l 
 _refln_F_squared_calc 
 _refln_F_squared_meas 
 _refln_F_squared_sigma 
 _refln_observed_status 
   1   0   0     9447.90        0.14      0.31 o 
   3   0   0     2082.00     1951.66     56.13 o 
   4   0   0     2497.64     2397.24     69.26 o 
   5   0   0      282.34      293.05     12.48 o 
   6   0   0        3.12        0.00      4.90 o 
   7   0   0        6.65        7.92      5.40 o 
   8   0   0      149.94      156.61     15.14 o 
   9   0   0        0.07       10.07      6.70 o 
  10   0   0       34.44       41.18      8.16 o 
  11   0   0       53.99       63.61      9.56 o 
  12   0   0        2.70        8.93      8.49 o 
  13   0   0      125.20      126.54     23.30 o 
  14   0   0        1.85       -3.11     17.85 o 
  15   0   0       20.35       19.50     24.18 o 
  16   0   0        5.15      -21.45     21.45 o 
  17   0   0       31.02       32.36     32.36 o 
  18   0   0       14.38      -26.13     26.13 o 
   1   1   0     1096.73       -1.46      1.46 o 
   3   1   0     1554.19     1384.55     29.49 o 
   4   1   0      327.82      271.49      9.19 o 
   5   1   0       83.41       76.96      4.97 o 
   6   1   0       67.54       73.62      5.30 o 
   7   1   0      113.25       99.18      6.56 o 
   8   1   0      118.63      127.33      7.40 o 
   9   1   0       12.52       14.97      4.94 o 
  10   1   0      129.23      136.49      8.33 o 
  11   1   0       18.88       12.63      6.60 o 
  12   1   0      110.55      107.70     11.33 o 
  13   1   0      521.91      546.46     23.54 o 
  14   1   0      198.12      202.41     24.47 o 
  15   1   0        0.03      -10.13     15.30 o 
  16   1   0        1.65       -3.02     17.03 o 
  17   1   0        3.14        6.65     29.63 o 
  18   1   0       13.50       33.51     22.26 o 
   1   2   0     3349.43     3034.69    115.94 o 
   2   2   0     1813.45     1631.56     63.69 o 
   3   2   0        2.18       -4.10      4.10 o 
   4   2   0      200.36      217.38      8.97 o 
   5   2   0       60.38       71.57      5.59 o 
   6   2   0      966.47      890.02     21.42 o 
   7   2   0      985.99      962.13     23.41 o 
   8   2   0        3.05        0.87      5.13 o 
   9   2   0      216.15      204.47     14.24 o 
  10   2   0        8.90       -2.47      6.23 o 
  11   2   0        1.21       -6.78      6.78 o 
  12   2   0       20.22        7.11      9.07 o 
  13   2   0       13.16       23.92     12.19 o 
  14   2   0       97.55      110.41     16.74 o 
  15   2   0       37.95       66.15     20.33 o 
  16   2   0        7.26       -7.29     15.53 o 
  17   2   0        4.89       31.73     19.95 o 
  18   2   0        1.81        7.04     20.31 o 
   1   3   0    22462.59    21282.51    469.98 o 
   2   3   0        2.49       11.13      8.75 o 
   3   3   0      176.74      162.57      7.37 o 
   4   3   0     2078.99     1803.21     43.50 o 
   5   3   0      187.86      154.49      8.48 o 
   6   3   0       95.40       92.49      6.62 o 
   7   3   0     1231.53     1234.26     28.77 o 
   8   3   0      243.67      242.85     15.91 o 
   9   3   0       60.17       57.19      7.63 o 
  10   3   0      104.98      112.66     10.08 o 
  11   3   0       62.57       59.60      8.89 o 
  12   3   0        2.37        6.63      8.42 o 
  13   3   0        6.60        7.23     10.32 o 
  14   3   0        6.38        7.51     12.61 o 
  15   3   0       38.45       38.78     18.25 o 
  16   3   0        6.69       25.76     18.10 o 
  17   3   0       11.10       44.09     20.83 o 
  18   3   0       19.39       43.67     24.46 o 
   0   4   0     3660.78     3553.40    125.18 o 
   1   4   0     2504.96     2426.03     57.89 o 
   2   4   0        1.76        7.29      3.43 o 
   3   4   0       58.27       68.01      6.83 o 
   4   4   0      498.04      513.82     15.52 o 
   5   4   0      597.42      463.41     13.59 o 
   6   4   0      102.04       91.94      6.99 o 
   7   4   0      177.75      179.16     11.27 o 
   8   4   0      385.25      363.28     15.59 o 
   9   4   0       35.19       36.44      6.89 o 
  10   4   0      104.68       97.83      9.97 o 
  11   4   0      187.02      199.49     14.28 o 
  12   4   0        0.36       -1.55      8.13 o 
  13   4   0        4.54       -1.11     10.57 o 
  14   4   0      112.13      140.76     19.39 o 
  15   4   0        9.96       29.77     17.71 o 
  16   4   0        1.29      -11.91     16.65 o 
  17   4   0       20.97       -5.97     20.08 o 
  18   4   0        0.05      -25.35     32.36 o 
   1   5   0     1232.97     1192.38     32.27 o 
   2   5   0       39.83       40.22      5.59 o 
   3   5   0      612.07      676.32     21.47 o 
   4   5   0      106.36      125.90      9.30 o 
   5   5   0        0.77       -5.42      5.42 o 
   6   5   0        2.29        5.59      4.83 o 
   7   5   0       17.58        6.00      5.42 o 
   8   5   0      382.78      410.02     17.57 o 
   9   5   0       29.38       22.77      7.38 o 
  10   5   0       17.52       15.13      7.30 o 
  11   5   0        0.74       -7.84      8.35 o 
  12   5   0       27.59       19.25     11.36 o 
  13   5   0        8.08       12.69     11.97 o 
  14   5   0        3.13        4.08     12.41 o 
  15   5   0        2.44        0.84     16.15 o 
  16   5   0        3.13      -12.03     36.26 o 
  17   5   0        2.44      -25.35     25.35 o 
  18   5   0        0.38       49.13     38.99 o 
   0   6   0      485.07      424.02     24.86 o 
   1   6   0      167.30      155.44     10.62 o 
   2   6   0      281.84      315.10     13.29 o 
   3   6   0       84.29       84.41      9.16 o 
   4   6   0      487.57      457.99     18.25 o 
   5   6   0      482.47      444.10     18.36 o 
   6   6   0      763.63      696.04     44.65 o 
   7   6   0        8.89       -7.57      7.57 o 
   8   6   0     1063.65     1028.61     32.13 o 
   9   6   0      303.17      300.34     16.93 o 
  10   6   0      258.00      299.66     17.32 o 
  11   6   0      203.97      220.62     16.07 o 
  12   6   0       15.20       18.72     12.67 o 
  13   6   0       24.04       10.91     14.80 o 
  14   6   0       31.00       25.55     14.63 o 
  15   6   0        0.35       19.21     17.74 o 
  16   6   0       27.58        6.63     33.53 o 
  17   6   0        6.29       30.80     35.09 o 
   1   7   0      156.72      156.10     11.31 o 
   2   7   0       76.20       86.67      8.08 o 
   3   7   0      161.62      151.20     12.44 o 
   4   7   0      152.46      133.86     11.83 o 
   5   7   0      514.64      519.43     23.29 o 
   6   7   0        0.45       -7.50      7.50 o 
   7   7   0      258.79      245.04     17.14 o 
   8   7   0       47.47       23.82     10.70 o 
   9   7   0      227.27      218.05     21.30 o 
  10   7   0      142.87      144.04     23.68 o 
  11   7   0       55.19       51.62     12.75 o 
  12   7   0      119.71      108.69     17.28 o 
  13   7   0       44.13       18.22     14.15 o 
  14   7   0        1.20       -0.36     13.75 o 
  15   7   0        0.01       -1.84     22.72 o 
  16   7   0        0.07       -4.68     30.41 o 
  17   7   0        0.78      -15.60     34.70 o 
   0   8   0      157.26      175.04     43.48 o 
   1   8   0      206.81      239.71     14.65 o 
   2   8   0      781.25      888.31     37.96 o 
   3   8   0       41.29       40.90      8.51 o 
   4   8   0      547.33      544.57     26.32 o 
   5   8   0       95.74       66.01     11.38 o 
   6   8   0       69.45       80.17     12.31 o 
   7   8   0      258.96      287.17     30.43 o 
   8   8   0      126.99      124.46     15.35 o 
   9   8   0       11.31       15.20     11.48 o 
  10   8   0        7.34       34.33     21.05 o 
  11   8   0        5.35      -15.80     15.80 o 
  12   8   0        1.48       -9.37     16.52 o 
  13   8   0        1.48        3.96     19.85 o 
  14   8   0        6.89       -5.82     24.96 o 
  15   8   0        9.26       12.51     23.27 o 
  16   8   0        0.57        7.02     35.48 o 
   1   9   0      300.43      269.89     15.06 o 
   2   9   0       46.62       30.48      7.85 o 
   3   9   0       47.04       60.89      9.23 o 
   4   9   0      246.60      251.02     19.67 o 
   5   9   0       11.40       25.31      9.87 o 
   6   9   0      887.69      884.68     36.66 o 
   7   9   0     1126.46     1060.53     42.07 o 
   8   9   0      135.04      159.65     17.99 o 
   9   9   0      133.40      135.20     25.80 o 
  10   9   0       22.79       38.14     37.43 o 
  11   9   0       37.31       48.56     21.55 o 
  12   9   0       27.84       63.21     23.98 o 
  13   9   0        0.01       14.23     21.23 o 
  14   9   0        9.31        6.10     42.50 o 
  15   9   0       22.38       33.60     26.75 o 
   0  10   0       57.08       84.26     15.95 o 
   1  10   0        4.86        5.85      7.46 o 
   2  10   0       14.34       13.79      8.24 o 
   3  10   0       23.07       31.67      8.83 o 
   4  10   0      183.61      187.50     18.62 o 
   5  10   0      347.41      353.12     25.11 o 
   6  10   0     1305.47     1320.34     49.46 o 
   7  10   0      659.39      635.13     34.00 o 
   8  10   0        8.72       14.34     16.36 o 
   9  10   0       12.66        3.68     16.70 o 
  10  10   0        9.21       38.21     23.20 o 
  11  10   0        8.88      -17.14     17.14 o 
  12  10   0        0.25       -4.30     20.65 o 
  13  10   0       10.41       -5.49     21.78 o 
  14  10   0       10.98       62.80     27.70 o 
  15  10   0        0.00      -23.70     23.70 o 
   1  11   0       25.61       14.18      9.47 o 
   2  11   0       43.10       60.68     11.66 o 
   3  11   0       62.00       49.85     10.75 o 
   4  11   0       43.66       43.15     13.56 o 
   5  11   0        8.34       11.34     11.95 o 
   6  11   0       93.31       66.03     19.67 o 
   7  11   0       41.19       36.84     18.02 o 
   8  11   0        6.11       16.44     18.26 o 
   9  11   0        1.77      -10.15     18.06 o 
  10  11   0       14.60       54.20     27.68 o 
  11  11   0       11.52        0.54     22.03 o 
  12  11   0        0.00       -7.25     21.64 o 
  13  11   0        6.02       37.26     25.76 o 
  14  11   0        3.52       25.17     26.80 o 
   0  12   0      691.84      697.74     41.37 o 
   1  12   0       80.84       81.20     13.49 o 
   2  12   0      263.20      292.27     22.35 o 
   3  12   0      314.94      317.10     24.93 o 
   4  12   0        0.03      -12.17     14.06 o 
   5  12   0      127.86      121.27     22.58 o 
   6  12   0       12.75       32.37     27.39 o 
   7  12   0      100.83       93.69     24.62 o 
   8  12   0      176.25      176.34     45.04 o 
   9  12   0        8.46       30.67     21.64 o 
  10  12   0       50.39       71.24     27.26 o 
  11  12   0       35.60        7.50     22.85 o 
  12  12   0        1.13       -1.72     23.36 o 
  13  12   0        0.01       43.03     27.98 o 
   1  13   0      268.98      239.94     19.15 o 
   2  13   0      186.03      165.71     16.27 o 
   3  13   0       41.04       31.98     17.77 o 
   4  13   0       47.22       72.45     35.28 o 
   5  13   0       66.08       63.51     22.48 o 
   6  13   0        2.11       19.79     20.47 o 
   7  13   0       61.77       63.54     50.69 o 
   8  13   0       19.05       -0.51     20.42 o 
   9  13   0        2.37       -7.92     21.27 o 
  10  13   0        6.96       19.96     29.05 o 
  11  13   0        1.83       14.79     25.05 o 
  12  13   0        0.08      -12.37     24.80 o 
   0  14   0       27.70       24.51     22.14 o 
   1  14   0       50.07       14.73     14.55 o 
   2  14   0      124.55      109.35     18.99 o 
   3  14   0        3.47        3.26     24.89 o 
   4  14   0       69.61       62.02     24.42 o 
   5  14   0        2.69       -0.32     20.54 o 
   6  14   0       49.60       60.18     25.91 o 
   7  14   0       46.18      103.83     53.42 o 
   8  14   0        8.06      -25.15     25.15 o 
   9  14   0        0.66       -0.25     29.44 o 
  10  14   0        1.80       43.54     27.41 o 
  11  14   0        0.15      -34.90     34.90 o 
   1  15   0       45.67       61.37     23.59 o 
   2  15   0       47.60       70.36     24.64 o 
   3  15   0        1.23        9.72     15.38 o 
   4  15   0       35.12       16.53     16.81 o 
   5  15   0        2.86       -4.09     14.53 o 
   6  15   0       36.51       65.43     36.07 o 
   7  15   0       67.31      106.75     30.58 o 
   8  15   0       10.17       -2.81     23.54 o 
   9  15   0        6.78      -17.58     23.93 o 
   0  16   0      184.85      182.88     46.79 o 
   1  16   0       12.28       22.99     33.14 o 
   2  16   0       48.85       47.01     24.44 o 
   3  16   0       19.79       40.46     23.22 o 
   4  16   0       11.33        9.86     21.61 o 
   5  16   0       58.18       49.45     24.96 o 
   6  16   0       47.49       78.00     39.43 o 
   7  16   0        9.19       30.38     18.91 o 
   1  17   0       13.84        7.51     24.24 o 
   2  17   0        7.50        9.04     23.16 o 
   3  17   0       14.08       12.83     23.64 o 
   4  17   0        2.29      -17.94     27.29 o 
 -19   1   1        0.00       24.66     23.54 o 
 -18   1   1        7.07       -5.14     22.03 o 
 -17   1   1        1.54       12.94     18.87 o 
 -16   1   1        0.06        5.21     14.82 o 
 -15   1   1        3.87        2.36     13.09 o 
 -14   1   1       17.41       24.99     11.91 o 
 -13   1   1       68.27       72.13      9.21 o 
 -12   1   1       75.55       83.45      8.73 o 
 -11   1   1        0.20       -0.49      5.47 o 
 -10   1   1      162.40      174.76      9.28 o 
  -9   1   1       29.77       29.08      5.36 o 
  -8   1   1      683.56      684.74     16.61 o 
  -7   1   1       16.48       20.36      4.52 o 
  -6   1   1     3616.33     3512.91     60.69 o 
  -5   1   1      522.31      513.57     12.76 o 
  -4   1   1     8086.33     7561.70    120.21 o 
  -3   1   1     4843.51     4422.49     71.40 o 
  -2   1   1     9912.14    10259.67    278.26 o 
  -1   1   1     4586.45     4841.65    175.27 o 
   0   1   1      913.80      930.68     52.45 o 
   1   1   1     1136.22     1227.21    101.38 o 
   2   1   1     9237.73     9442.96    664.28 o 
   3   1   1      119.08      121.78      6.50 o 
   4   1   1      211.38      197.63      8.86 o 
   5   1   1      167.97      143.72      7.45 o 
   6   1   1       17.94       19.18      6.71 o 
   7   1   1       96.99      119.92     11.77 o 
   8   1   1        0.78        1.75      4.83 o 
   9   1   1       21.70       24.25      6.25 o 
  10   1   1       61.63       66.72      7.83 o 
  11   1   1      149.97      162.51     11.23 o 
  12   1   1       98.10      104.26     15.75 o 
  13   1   1      194.85      200.06     26.29 o 
  14   1   1        6.96       15.20     14.75 o 
  15   1   1       13.05        2.57     16.96 o 
  16   1   1        0.40        6.56     17.92 o 
  17   1   1       14.81       29.47     21.21 o 
  18   1   1        0.09       19.40     22.25 o 
 -19   2   1       19.64       48.84     27.68 o 
 -18   2   1        1.71       30.63     51.08 o 
 -17   2   1        3.03        8.82     17.92 o 
 -16   2   1       31.84       55.58     20.59 o 
 -15   2   1        2.86        2.34     15.99 o 
 -14   2   1       37.32       33.17     13.84 o 
 -13   2   1        9.89       19.76     10.67 o 
 -12   2   1      141.67      173.20     15.10 o 
 -11   2   1      177.51      173.39     12.89 o 
 -10   2   1       33.35       27.63      6.33 o 
  -9   2   1      396.12      403.61     14.42 o 
  -8   2   1      106.29      128.05      7.35 o 
  -7   2   1      842.94      906.97     20.90 o 
  -6   2   1     4344.02     4520.15     76.97 o 
  -5   2   1     1293.29     1132.54     22.77 o 
  -4   2   1      988.61      978.62     20.12 o 
  -3   2   1      601.04      517.29     12.86 o 
  -2   2   1     8418.67     8142.40    148.17 o 
  -1   2   1    13512.58    12729.02    534.29 o 
   0   2   1     1873.66     1903.65     41.16 o 
   1   2   1     8085.77     8516.16    460.40 o 
   2   2   1        0.31        2.05     12.93 o 
   3   2   1     1111.57     1019.43     34.95 o 
   4   2   1      484.92      484.84     21.82 o 
   5   2   1     1365.90     1244.33     42.32 o 
   6   2   1     1099.67     1043.21     27.30 o 
   7   2   1       31.28       25.37      5.09 o 
   8   2   1     1565.94     1510.92     35.45 o 
   9   2   1       89.97      101.19      8.54 o 
  10   2   1       42.53       39.09     10.03 o 
  11   2   1        0.30       -4.40      6.61 o 
  12   2   1      265.52      265.88     15.55 o 
  13   2   1       88.90      105.03     18.35 o 
  14   2   1       32.34       34.33     32.95 o 
  15   2   1       28.11       28.38     17.15 o 
  16   2   1        5.19       13.34     17.59 o 
  17   2   1        0.13      -17.62     24.76 o 
  18   2   1        0.02       22.64     23.82 o 
 -18   3   1        0.21       10.30     20.75 o 
 -17   3   1        0.01       60.93     32.56 o 
 -16   3   1        0.13        4.03     36.46 o 
 -15   3   1        0.07       -5.23     12.99 o 
 -14   3   1       17.53      -11.88     11.88 o 
 -13   3   1        0.03      -10.52     10.52 o 
 -12   3   1       25.25       40.95     10.50 o 
 -11   3   1       54.56       63.39     10.86 o 
 -10   3   1        3.18       10.93      7.13 o 
  -9   3   1      297.48      309.62     15.49 o 
  -8   3   1       81.86       78.82      7.86 o 
  -7   3   1        1.34       -3.91      3.91 o 
  -6   3   1       45.75       45.31      5.25 o 
  -5   3   1      166.39      148.78      6.70 o 
  -4   3   1      649.19      625.90     14.34 o 
  -3   3   1        0.47        8.19      4.12 o 
  -2   3   1      390.59      392.61     12.73 o 
  -1   3   1       14.59       11.06      3.82 o 
   0   3   1       19.72       10.43      3.68 o 
   1   3   1      260.04      298.95     20.84 o 
   2   3   1     1639.72     1603.87     71.87 o 
   3   3   1     2586.09     2784.93    141.43 o 
   4   3   1      435.62      453.12     20.50 o 
   5   3   1        1.08       -4.51      6.74 o 
   6   3   1       92.32       73.32     10.70 o 
   7   3   1      696.64      641.34     21.51 o 
   8   3   1      569.56      599.59     18.77 o 
   9   3   1      465.33      480.15     18.67 o 
  10   3   1       19.81       21.81      7.76 o 
  11   3   1        4.26        1.29     13.44 o 
  12   3   1        3.11        9.00      8.10 o 
  13   3   1       14.71        5.86     18.19 o 
  14   3   1        7.27       -9.63     13.43 o 
  15   3   1        6.10       17.32     16.65 o 
  16   3   1        6.49        1.25     18.26 o 
  17   3   1        0.03        9.15     20.30 o 
  18   3   1        1.04       23.40     37.43 o 
 -18   4   1        0.00       17.54     22.54 o 
 -17   4   1        7.24       31.00     20.52 o 
 -16   4   1        1.98        3.13     17.36 o 
 -15   4   1        9.62        6.85     14.97 o 
 -14   4   1        2.46        4.82     13.60 o 
 -13   4   1        3.51        0.46     11.22 o 
 -12   4   1        1.13       -8.66      8.66 o 
 -11   4   1      189.62      205.03     16.04 o 
 -10   4   1      244.01      224.08     17.13 o 
  -9   4   1      117.12      126.48     11.06 o 
  -8   4   1       76.80       71.99     10.59 o 
  -7   4   1      156.73      196.66     15.95 o 
  -6   4   1     5313.25     5359.82    100.56 o 
  -5   4   1     5451.56     5681.68     98.53 o 
  -4   4   1       38.73       47.02      5.39 o 
  -3   4   1     3633.87     3669.76     67.40 o 
  -2   4   1        0.48       -1.74      4.88 o 
  -1   4   1     2711.31     2728.09     54.30 o 
   0   4   1     1174.45     1092.43     26.58 o 
   1   4   1      407.80      339.22     17.58 o 
   2   4   1      498.94      503.88     20.93 o 
   3   4   1       19.18        9.21      7.87 o 
   4   4   1        2.61        0.75      7.00 o 
   5   4   1       15.13       15.50      8.15 o 
   6   4   1       51.89       64.73     10.69 o 
   7   4   1      394.39      369.58     22.13 o 
   8   4   1        9.51       23.89     11.63 o 
   9   4   1        4.28        0.33      7.64 o 
  10   4   1       80.66       76.04      8.81 o 
  11   4   1       85.24       81.66      9.75 o 
  12   4   1      118.75      122.49     15.38 o 
  13   4   1       67.68       73.73     14.51 o 
  14   4   1       96.68       89.84     30.80 o 
  15   4   1        5.80       25.39     17.29 o 
  16   4   1       21.66       37.77     18.54 o 
  17   4   1        0.42        2.34     32.75 o 
 -18   5   1       16.39       34.70     38.21 o 
 -17   5   1        6.23        9.05     21.06 o 
 -16   5   1        0.07        4.22     23.98 o 
 -15   5   1       32.10       28.63     23.75 o 
 -14   5   1       19.47       12.87     18.11 o 
 -13   5   1       63.93       65.52     15.44 o 
 -12   5   1      320.99      328.22     21.08 o 
 -11   5   1      261.05      264.04     18.50 o 
 -10   5   1      321.09      323.49     19.55 o 
  -9   5   1      333.17      314.09     18.48 o 
  -8   5   1        6.70       11.59      7.18 o 
  -7   5   1        4.33       11.55      6.25 o 
  -6   5   1      197.83      179.90     11.65 o 
  -5   5   1       30.22       28.16      5.73 o 
  -4   5   1        0.92       -2.71      4.20 o 
  -3   5   1      353.55      327.20     13.87 o 
  -2   5   1      327.65      305.95     12.58 o 
  -1   5   1      533.51      645.10     19.25 o 
   0   5   1     2145.96     2220.51     49.44 o 
   1   5   1      606.65      580.47     16.43 o 
   2   5   1      622.76      556.57     25.54 o 
   3   5   1       26.87       17.80      6.17 o 
   4   5   1      769.71      774.96     28.44 o 
   5   5   1      365.65      356.56     23.24 o 
   6   5   1      754.95      743.38     31.23 o 
   7   5   1     3306.76     3318.61    112.65 o 
   8   5   1      525.90      559.02     34.05 o 
   9   5   1      371.35      355.62     29.15 o 
  10   5   1       19.34       32.29     15.18 o 
  11   5   1       47.25       57.42      9.41 o 
  12   5   1      132.19      124.89     15.60 o 
  13   5   1      173.01      171.88     18.66 o 
  14   5   1       11.26       38.12     13.38 o 
  15   5   1        1.03      -14.10     14.10 o 
  16   5   1        0.95       35.48     30.02 o 
  17   5   1        2.57       33.92     37.82 o 
 -17   6   1        0.02       -1.56     31.58 o 
 -16   6   1        2.30        7.31     18.32 o 
 -15   6   1        3.02       -9.10     17.61 o 
 -14   6   1       16.14      -12.55     12.55 o 
 -13   6   1       17.56       30.10     16.75 o 
 -12   6   1        0.39      -11.01     11.01 o 
 -11   6   1       29.28       33.72     10.67 o 
 -10   6   1      121.03      127.43     13.73 o 
  -9   6   1       84.29       78.78     11.37 o 
  -8   6   1       14.96        8.52     10.14 o 
  -7   6   1       91.66      104.43     13.41 o 
  -6   6   1       87.16      114.42     13.73 o 
  -5   6   1        0.13        3.80      3.07 o 
  -4   6   1        0.12       -0.93      4.38 o 
  -3   6   1      197.44      217.44     12.09 o 
  -2   6   1       14.86       11.79      5.69 o 
  -1   6   1      209.87      197.72     10.94 o 
   0   6   1      353.78      379.92     14.84 o 
   1   6   1     2386.64     2469.79     55.15 o 
   2   6   1      288.78      343.12     17.06 o 
   3   6   1       10.92        2.70      6.04 o 
   4   6   1       44.06       51.90      7.28 o 
   5   6   1       17.38        6.12      5.70 o 
   6   6   1       15.41       16.16     12.32 o 
   7   6   1        7.98        8.74     11.88 o 
   8   6   1       83.86      113.24     18.45 o 
   9   6   1       26.13       30.81     15.43 o 
  10   6   1      102.49       96.41     23.55 o 
  11   6   1        1.60        3.31     14.92 o 
  12   6   1        2.77       -5.82      9.41 o 
  13   6   1       19.12       46.99     19.53 o 
  14   6   1        0.41        2.77     27.88 o 
  15   6   1        5.02       28.07     33.53 o 
  16   6   1        0.60      -14.43     27.29 o 
  17   6   1        0.00       10.53     36.65 o 
 -17   7   1        0.19       19.11     33.92 o 
 -16   7   1        2.11      -18.33     29.63 o 
 -15   7   1        8.31        4.70     16.18 o 
 -14   7   1       18.77        9.41     21.86 o 
 -13   7   1        4.21       20.28     19.67 o 
 -12   7   1       16.85       35.82     14.42 o 
 -11   7   1        3.70        1.30     12.01 o 
 -10   7   1       70.05       78.04     15.43 o 
  -9   7   1        1.42      -10.01     10.01 o 
  -8   7   1       24.57       13.41     10.80 o 
  -7   7   1      172.02      199.95     23.36 o 
  -6   7   1      178.59      155.19     15.98 o 
  -5   7   1        4.53        3.44      3.57 o 
  -4   7   1      467.86      502.15     25.56 o 
  -3   7   1      202.07      213.47     12.57 o 
  -2   7   1      148.88      124.40      9.74 o 
  -1   7   1       93.95       88.46      8.61 o 
   0   7   1      101.48      118.53      9.25 o 
   1   7   1       78.92       84.45      8.09 o 
   2   7   1        0.29        0.89      4.54 o 
   3   7   1       31.01       25.16      7.88 o 
   4   7   1      384.17      363.87     24.58 o 
   5   7   1      271.81      235.96     14.98 o 
   6   7   1       27.61       46.40     14.35 o 
   7   7   1      632.15      562.79     50.58 o 
   8   7   1       47.41       17.35     22.01 o 
   9   7   1       21.81       22.15     16.84 o 
  10   7   1       71.49      105.39     21.62 o 
  11   7   1        7.61       20.02     23.01 o 
  12   7   1       31.91       17.01     18.63 o 
  13   7   1       13.90       10.43     21.25 o 
  14   7   1       21.35        6.62     20.08 o 
  15   7   1       41.00       79.55     39.77 o 
  16   7   1        2.96      -28.46     28.46 o 
 -16   8   1        7.24       58.49     37.82 o 
 -15   8   1        3.97       16.05     22.21 o 
 -14   8   1       27.79       57.84     24.76 o 
 -13   8   1      113.91      164.65     42.70 o 
 -12   8   1       75.65       66.84     22.58 o 
 -11   8   1      199.18      252.61     33.50 o 
 -10   8   1      481.82      546.31     30.53 o 
  -9   8   1      184.76      220.72     35.51 o 
  -8   8   1      453.24      491.09     39.57 o 
  -7   8   1        2.28       -4.64      9.88 o 
  -6   8   1      736.55      731.30     42.32 o 
  -5   8   1      120.95      124.18     14.87 o 
  -4   8   1       35.49       47.47      7.39 o 
  -3   8   1      346.07      356.73     17.05 o 
  -2   8   1        5.91       -0.47      6.36 o 
  -1   8   1      295.54      303.18     15.33 o 
   0   8   1        3.25        6.19      6.07 o 
   1   8   1       95.15      109.26      9.27 o 
   2   8   1      131.73      115.34     12.00 o 
   3   8   1      208.90      211.59     16.35 o 
   4   8   1       23.68       27.95     12.35 o 
   5   8   1      634.07      625.18     26.54 o 
   6   8   1      659.15      594.45     31.92 o 
   7   8   1       13.38       19.05     10.02 o 
   8   8   1      539.76      496.74     38.26 o 
   9   8   1      119.54       94.36     20.87 o 
  10   8   1       19.89       15.77     17.74 o 
  11   8   1       16.05       48.08     22.03 o 
  12   8   1       53.71       60.63     37.82 o 
  13   8   1        6.80        9.83     19.11 o 
  14   8   1       34.40       64.08     33.92 o 
  15   8   1        2.25       21.06     31.97 o 
  16   8   1        2.87      -14.43     31.58 o 
 -16   9   1        0.12       26.13     34.70 o 
 -15   9   1        0.26       34.78     24.70 o 
 -14   9   1        0.12      -10.42     21.08 o 
 -13   9   1        0.42      -17.51     33.92 o 
 -12   9   1        1.18       -2.34     24.96 o 
 -11   9   1       24.10       43.86     20.99 o 
 -10   9   1       32.80       21.76     17.46 o 
  -9   9   1        8.43        1.16     15.44 o 
  -8   9   1      323.59      350.12     28.48 o 
  -7   9   1      136.73      114.66     16.82 o 
  -6   9   1        2.50       -2.33     11.76 o 
  -5   9   1      171.07      165.15     13.70 o 
  -4   9   1      175.50      156.62     12.03 o 
  -3   9   1      373.86      414.92     20.72 o 
  -2   9   1        0.31       -2.98      6.47 o 
  -1   9   1       57.08       57.28      8.87 o 
   0   9   1      181.37      191.51     12.88 o 
   1   9   1       56.67       37.57      9.45 o 
   2   9   1      144.06      139.17     11.49 o 
   3   9   1      311.59      298.59     20.79 o 
   4   9   1       10.63        1.36     12.83 o 
   5   9   1      419.67      409.34     23.08 o 
   6   9   1      223.92      221.14     18.09 o 
   7   9   1       51.07       55.36     12.62 o 
   8   9   1        4.35       26.79     10.64 o 
   9   9   1      103.98       69.43     41.92 o 
  10   9   1        2.60      -15.26     15.26 o 
  11   9   1        7.00       -8.03     17.98 o 
  12   9   1       11.30       23.52     20.82 o 
  13   9   1        0.63       22.41     22.20 o 
  14   9   1        7.51      -10.62     22.31 o 
  15   9   1        3.99        8.58     35.09 o 
 -15  10   1        1.10       43.34     30.41 o 
 -14  10   1       12.73        0.84     22.29 o 
 -13  10   1        9.44       19.78     25.74 o 
 -12  10   1       16.58       24.62     21.73 o 
 -11  10   1       37.05       42.25     21.56 o 
 -10  10   1        1.25        5.86     18.54 o 
  -9  10   1        0.07       -6.74     18.45 o 
  -8  10   1       45.64       27.87     18.34 o 
  -7  10   1      106.87      119.81     18.36 o 
  -6  10   1       72.12       70.91     15.37 o 
  -5  10   1      243.44      291.22     21.56 o 
  -4  10   1      322.44      330.12     20.02 o 
  -3  10   1        2.83       15.47      8.66 o 
  -2  10   1      114.67      113.52     12.81 o 
  -1  10   1       15.82        8.64      7.61 o 
   0  10   1      157.58      166.88     14.21 o 
   1  10   1      121.16      112.71     17.43 o 
   2  10   1       21.93       22.96      8.04 o 
   3  10   1      462.60      459.34     22.80 o 
   4  10   1      166.70      191.45     18.54 o 
   5  10   1      112.31      111.08     15.76 o 
   6  10   1      253.12      226.66     20.64 o 
   7  10   1       14.26       27.02     16.88 o 
   8  10   1       60.37       49.84     22.11 o 
   9  10   1        4.62       -3.38     16.87 o 
  10  10   1       79.33       42.04     22.18 o 
  11  10   1       27.41       20.42     20.87 o 
  12  10   1        2.25       21.25     22.21 o 
  13  10   1        0.52      -28.46     28.46 o 
  14  10   1        0.53       -6.10     22.81 o 
 -15  11   1        1.96      -13.26     42.11 o 
 -14  11   1        3.34      -16.54     23.42 o 
 -13  11   1        0.30       -0.33     20.85 o 
 -12  11   1       12.83       27.52     37.04 o 
 -11  11   1       14.13        1.66     19.75 o 
 -10  11   1      109.53      120.14     46.99 o 
  -9  11   1      142.23      151.26     29.23 o 
  -8  11   1       24.36        4.23     18.10 o 
  -7  11   1      192.92      232.27     28.81 o 
  -6  11   1       54.11       42.03     17.96 o 
  -5  11   1       17.16        5.80      6.58 o 
  -4  11   1      100.74      122.10     25.82 o 
  -3  11   1       58.13       50.74     11.31 o 
  -2  11   1      191.74      209.91     19.21 o 
  -1  11   1      579.84      556.18     27.97 o 
   0  11   1       99.16      105.35     12.99 o 
   1  11   1      147.86      166.48     14.83 o 
   2  11   1      425.68      477.89     21.23 o 
   3  11   1       17.90       22.72     10.11 o 
   4  11   1      136.78      144.15     17.82 o 
   5  11   1       14.43        3.18     16.53 o 
   6  11   1      249.74      229.70     29.59 o 
   7  11   1      572.19      528.76     42.15 o 
   8  11   1      110.01       86.33     25.41 o 
   9  11   1        0.35       -8.21     18.54 o 
  10  11   1        0.91       -3.90     20.08 o 
  11  11   1        2.32      -11.26     18.46 o 
  12  11   1        1.76      -15.58     20.63 o 
  13  11   1       10.47      -12.02     23.04 o 
  14  11   1        0.99       -2.73     39.77 o 
 -14  12   1        4.68       -0.79     26.29 o 
 -13  12   1        6.45        0.18     23.91 o 
 -12  12   1        5.55       13.97     23.98 o 
 -11  12   1        1.66       43.69     23.79 o 
 -10  12   1        5.44      -17.96     17.96 o 
  -9  12   1       24.47       16.10     32.95 o 
  -8  12   1        1.33       -2.73     18.31 o 
  -7  12   1       57.66        5.60     45.62 o 
  -6  12   1      190.16      159.72     35.68 o 
  -5  12   1      254.39      162.72     26.31 o 
  -4  12   1      101.93      112.77     14.75 o 
  -3  12   1       75.25       78.55     14.16 o 
  -2  12   1      172.75      212.70     19.46 o 
  -1  12   1        6.57        0.30     17.32 o 
   0  12   1       22.06       25.98     11.79 o 
   1  12   1        1.38       -3.56      8.32 o 
   2  12   1       41.49       30.85      9.59 o 
   3  12   1       56.15       41.10     14.08 o 
   4  12   1       15.55       16.74     11.99 o 
   5  12   1        2.46       14.34     11.49 o 
   6  12   1       34.19       32.67     20.53 o 
   7  12   1       12.76       26.88     30.02 o 
   8  12   1        4.97      -17.18     18.30 o 
   9  12   1        9.25       -4.75     19.57 o 
  10  12   1        4.44        4.52     20.82 o 
  11  12   1        0.17      -20.08     20.08 o 
  12  12   1        2.78       16.28     25.07 o 
  13  12   1        0.94       -4.02     25.23 o 
 -13  13   1        6.41       -5.31     25.66 o 
 -12  13   1       22.01       55.01     27.54 o 
 -11  13   1        0.08      -12.41     21.59 o 
 -10  13   1       12.23      -15.79     27.49 o 
  -9  13   1        9.31       20.90     28.07 o 
  -8  13   1       19.53       -0.20     20.31 o 
  -7  13   1       70.83       84.30     26.75 o 
  -6  13   1        0.00        7.68     17.62 o 
  -5  13   1       42.87       38.61     20.37 o 
  -4  13   1       34.95       36.20     18.92 o 
  -3  13   1        2.28      -12.72     17.11 o 
  -2  13   1        0.40       -3.01     11.17 o 
  -1  13   1       37.68       32.66     13.46 o 
   0  13   1        0.00      -12.82     12.82 o 
   1  13   1      121.04      108.91     17.93 o 
   2  13   1      189.37      240.14     31.91 o 
   3  13   1       27.36        8.53     12.83 o 
   4  13   1       17.79       23.05     13.01 o 
   5  13   1       31.01       21.14     14.73 o 
   6  13   1        3.01        2.55     15.49 o 
   7  13   1        5.12       -5.32     17.25 o 
   8  13   1        3.71       -6.37     12.69 o 
   9  13   1        4.27       56.99     33.34 o 
  10  13   1        0.33      -17.63     21.92 o 
  11  13   1       10.18       20.60     25.76 o 
  12  13   1        3.12       -0.19     26.74 o 
 -11  14   1       46.40      100.08     32.36 o 
 -10  14   1       19.85       20.26     25.92 o 
  -9  14   1        2.86       10.45     23.14 o 
  -8  14   1        2.36       17.56     22.76 o 
  -7  14   1       10.61       23.30     37.04 o 
  -6  14   1       43.09       30.09     21.48 o 
  -5  14   1      118.88      128.28     55.60 o 
  -4  14   1       78.28       71.09     22.70 o 
  -3  14   1       15.11       12.14     27.47 o 
  -2  14   1      125.36      145.74     24.73 o 
  -1  14   1       27.90       -8.26     15.83 o 
   0  14   1      424.75      417.11     35.46 o 
   1  14   1      307.78      318.47     34.22 o 
   2  14   1        5.26       30.91     15.32 o 
   3  14   1       77.35       77.01     18.44 o 
   4  14   1       22.45       28.03     15.46 o 
   5  14   1       57.62       66.48     17.98 o 
   6  14   1      116.86      143.81     21.98 o 
   7  14   1        0.03        1.66     14.37 o 
   8  14   1       38.43       59.51     23.47 o 
   9  14   1        2.56       -2.71     23.48 o 
  10  14   1        4.15       -4.68     23.93 o 
 -10  15   1        0.55      -17.14     28.27 o 
  -9  15   1        5.27      -22.05     23.14 o 
  -8  15   1        0.58       14.22     24.64 o 
  -7  15   1        0.17      -20.59     20.59 o 
  -6  15   1       29.08       49.83     42.31 o 
  -5  15   1        9.75      -23.06     23.06 o 
  -4  15   1       40.35       25.75     33.82 o 
  -3  15   1       59.80       25.47     30.50 o 
  -2  15   1       21.20       32.36     33.14 o 
  -1  15   1       20.72        5.31     19.71 o 
   0  15   1       56.40       57.56     23.26 o 
   1  15   1       97.74       82.09     25.23 o 
   2  15   1       12.58       -7.55     14.73 o 
   3  15   1       12.83       10.61     15.90 o 
   4  15   1        7.61       21.26     15.76 o 
   5  15   1        8.37        4.35     15.05 o 
   6  15   1       50.00       72.65     19.36 o 
   7  15   1       37.13       55.51     19.88 o 
   8  15   1        8.89       24.04     25.25 o 
   9  15   1        3.92       -0.84     24.70 o 
  -8  16   1       50.27       79.55     40.94 o 
  -7  16   1        4.19       -3.92     23.69 o 
  -6  16   1       11.71       -7.80     36.65 o 
  -5  16   1        0.72       -7.02     33.53 o 
  -4  16   1       27.42       51.86     38.21 o 
  -3  16   1        4.17       -8.65     19.69 o 
  -2  16   1        0.44       -9.12     19.83 o 
  -1  16   1        0.00        0.05     20.35 o 
   0  16   1        6.30       19.02     21.98 o 
   1  16   1        1.76      -13.31     18.72 o 
   2  16   1        5.08      -14.88     39.97 o 
   3  16   1       20.69       19.68     23.09 o 
   4  16   1       14.79       48.09     23.79 o 
   5  16   1        1.67        1.62     17.36 o 
   6  16   1        0.81       -7.02     17.03 o 
   7  16   1        0.15        1.54     20.41 o 
  -5  17   1        0.12       -2.73     25.74 o 
  -4  17   1       19.32        0.78     28.46 o 
  -3  17   1        0.88       -3.51     22.47 o 
  -2  17   1       75.37      108.35     35.48 o 
  -1  17   1      100.90      139.43     31.98 o 
   0  17   1        0.33       25.30     24.86 o 
   1  17   1       26.20       33.14     25.32 o 
   2  17   1       19.77      -20.76     21.45 o 
   3  17   1        5.03       18.72     30.02 o 
   4  17   1        1.17      -24.96     24.96 o 
 -19   0   2        7.96       25.74     33.14 o 
 -18   0   2       12.32       17.55     31.19 o 
 -17   0   2        9.37       25.35     28.07 o 
 -16   0   2       59.01       96.38     31.39 o 
 -15   0   2        0.42       11.09     23.20 o 
 -14   0   2       14.70       18.03     15.26 o 
 -13   0   2      175.93      203.29     20.49 o 
 -12   0   2     1280.80     1259.83     45.83 o 
 -11   0   2     1378.74     1424.15     51.52 o 
 -10   0   2        0.76       -7.15      7.15 o 
  -9   0   2        8.68        1.97      8.31 o 
  -8   0   2      984.99      944.19     29.76 o 
  -7   0   2     1650.72     1578.87     42.77 o 
  -6   0   2     2507.05     2380.48     78.96 o 
  -5   0   2      502.80      444.58     17.44 o 
  -4   0   2      355.06      381.29     15.98 o 
  -3   0   2      589.47      541.97     20.35 o 
  -2   0   2      301.96      323.46     17.73 o 
  -1   0   2        8.95       32.64      8.61 o 
   0   0   2      245.11      309.60     47.96 o 
   1   0   2     5452.40     6998.60    402.79 o 
   2   0   2    12078.41    12436.38    422.54 o 
   3   0   2       49.57       55.14     13.06 o 
   4   0   2      281.08      298.86     23.48 o 
   5   0   2      269.36      316.48     31.01 o 
   6   0   2       44.47       46.19      8.03 o 
   7   0   2       28.70       31.39     10.06 o 
   8   0   2       12.64        7.75      8.26 o 
   9   0   2       79.87       67.12     30.80 o 
  10   0   2        5.29       -0.78     15.99 o 
  11   0   2      559.92      535.76     52.25 o 
  12   0   2        6.69       14.43     19.89 o 
  13   0   2      103.79      105.67     28.46 o 
  14   0   2      268.30      228.50     37.04 o 
  15   0   2       90.21       64.73     28.46 o 
  16   0   2        4.54        4.29     24.18 o 
  17   0   2        1.95       13.26     28.85 o 
 -19   1   2        0.01       40.31     43.48 o 
 -18   1   2        0.61        0.82     19.68 o 
 -17   1   2        4.42       13.16     21.25 o 
 -16   1   2        0.00       35.67     16.29 o 
 -15   1   2        2.30        8.04     14.25 o 
 -14   1   2       37.45       23.58     10.71 o 
 -13   1   2        5.70        0.63      8.56 o 
 -12   1   2       18.07       15.13      9.12 o 
 -11   1   2       18.43       22.91      7.24 o 
 -10   1   2        8.32       -0.27      5.58 o 
  -9   1   2        0.78       -2.29      4.69 o 
  -8   1   2      723.55      738.32     17.79 o 
  -7   1   2       68.04       77.61      6.39 o 
  -6   1   2      181.42      171.69      8.05 o 
  -5   1   2      912.35      860.26     19.62 o 
  -4   1   2       54.50       78.03      6.13 o 
  -3   1   2     3413.06     3573.27     64.18 o 
  -2   1   2        5.82        7.95      4.48 o 
  -1   1   2     1019.43     1238.51     30.39 o 
   0   1   2     2996.93     3858.11     86.17 o 
   1   1   2    28364.82    36647.86   1159.73 o 
   2   1   2    20001.07    22270.98    839.43 o 
   3   1   2     1057.19     1056.34     56.56 o 
   4   1   2     1941.54     1917.60     58.08 o 
   5   1   2        0.03       -1.28      5.98 o 
   6   1   2       89.64      102.49     16.98 o 
   7   1   2       74.24       64.89     11.03 o 
   8   1   2      135.64      126.43     13.25 o 
   9   1   2       35.41       33.46      8.64 o 
  10   1   2      113.42      112.34     11.89 o 
  11   1   2        9.70        4.48      8.62 o 
  12   1   2       80.96       80.36     14.16 o 
  13   1   2        2.82        9.38     14.18 o 
  14   1   2       40.92       44.53     17.19 o 
  15   1   2       29.64       21.32     15.60 o 
  16   1   2       22.63       19.41     18.32 o 
  17   1   2        0.02      -19.19     19.80 o 
 -19   2   2        0.02       40.99     26.03 o 
 -18   2   2        3.34       -7.60     20.38 o 
 -17   2   2        0.74       -3.65     32.75 o 
 -16   2   2        0.63        1.28     15.78 o 
 -15   2   2        4.40       12.42     12.45 o 
 -14   2   2        6.84        4.36     10.97 o 
 -13   2   2       87.15      107.28     11.83 o 
 -12   2   2      221.06      217.22     12.92 o 
 -11   2   2       31.16       19.28      7.35 o 
 -10   2   2       37.41       37.32      6.94 o 
  -9   2   2      128.52      124.78      9.02 o 
  -8   2   2      412.66      399.31     13.85 o 
  -7   2   2      129.63      125.84      7.80 o 
  -6   2   2     1614.62     1738.85     32.59 o 
  -5   2   2     3910.68     3869.98     64.79 o 
  -4   2   2      328.90      344.79     12.14 o 
  -3   2   2      963.88      943.81     24.98 o 
  -2   2   2     3908.12     3945.32    101.04 o 
  -1   2   2      102.87      106.03      9.77 o 
   0   2   2     1942.70     1970.36     72.75 o 
   1   2   2       17.62       31.22      5.61 o 
   2   2   2     1080.20     1118.38     90.16 o 
   3   2   2      189.63      193.80     14.21 o 
   4   2   2      351.00      416.01     23.06 o 
   5   2   2      244.01      303.53     16.12 o 
   6   2   2       29.25       31.57      7.79 o 
   7   2   2       76.25       63.34      9.26 o 
   8   2   2        0.06       -2.43      6.91 o 
   9   2   2      259.98      235.68     17.91 o 
  10   2   2        0.00      -10.81     10.81 o 
  11   2   2       51.76       61.61     12.82 o 
  12   2   2        0.11       -0.54     10.43 o 
  13   2   2        3.18        4.92     13.86 o 
  14   2   2       14.10       33.71     15.53 o 
  15   2   2       28.11       18.78     16.20 o 
  16   2   2        7.24       -0.79     21.84 o 
  17   2   2        1.08       -6.69     21.70 o 
 -19   3   2        0.83        3.35     22.76 o 
 -18   3   2        3.36       19.19     22.26 o 
 -17   3   2        6.18       19.13     20.35 o 
 -16   3   2        3.14       17.88     18.32 o 
 -15   3   2       23.91       18.88     17.10 o 
 -14   3   2        5.02        3.82     11.12 o 
 -13   3   2       94.73      101.94     14.78 o 
 -12   3   2      315.78      281.45     16.83 o 
 -11   3   2        1.67        8.23      6.91 o 
 -10   3   2       81.13       83.61      8.89 o 
  -9   3   2       78.10       79.35      8.38 o 
  -8   3   2      226.85      243.13     11.27 o 
  -7   3   2     1574.44     1460.04     29.49 o 
  -6   3   2      516.21      539.95     16.73 o 
  -5   3   2      346.08      331.43     25.61 o 
  -4   3   2     1858.62     1809.26     36.88 o 
  -3   3   2     1841.34     1851.40     53.24 o 
  -2   3   2        0.54       -4.25      4.72 o 
  -1   3   2     1529.12     1598.77     39.51 o 
   0   3   2      259.91      284.20     15.94 o 
   1   3   2     1185.65     1296.97     78.10 o 
   2   3   2      857.44      895.64     65.39 o 
   3   3   2       57.07       46.98      8.50 o 
   4   3   2      160.83      132.08     11.36 o 
   5   3   2       11.62        7.16      7.26 o 
   6   3   2        0.91        1.10      6.71 o 
   7   3   2      518.72      498.09     34.44 o 
   8   3   2      275.80      300.75     18.96 o 
   9   3   2       82.99       61.71     11.42 o 
  10   3   2      511.51      505.18     25.72 o 
  11   3   2        4.58        4.86      9.90 o 
  12   3   2      138.93      156.25     17.76 o 
  13   3   2       36.58       44.37     31.00 o 
  14   3   2        2.80       21.03     14.23 o 
  15   3   2       47.85       64.50     19.80 o 
  16   3   2       28.48       41.29     20.08 o 
  17   3   2        1.49        5.85     32.36 o 
 -18   4   2        1.07       25.40     23.57 o 
 -17   4   2        0.59        4.39     18.87 o 
 -16   4   2       28.60       42.59     21.89 o 
 -15   4   2       22.15       29.37     14.72 o 
 -14   4   2       14.89       38.80     18.57 o 
 -13   4   2      152.53      152.87     19.55 o 
 -12   4   2        3.69        7.32     10.46 o 
 -11   4   2      139.84      129.74     17.11 o 
 -10   4   2        3.62        3.03      6.23 o 
  -9   4   2       94.36      101.05      9.27 o 
  -8   4   2        8.77        5.21      5.18 o 
  -7   4   2       73.81       80.48      6.99 o 
  -6   4   2       47.26       43.55      6.04 o 
  -5   4   2       49.11       52.37      6.86 o 
  -4   4   2       27.30       27.53      5.68 o 
  -3   4   2      171.62      157.67     10.24 o 
  -2   4   2        3.04       -2.35      4.51 o 
  -1   4   2      603.76      710.00     19.91 o 
   0   4   2      691.31      656.24     21.33 o 
   1   4   2      358.96      333.25     12.37 o 
   2   4   2        3.12       -1.09      4.98 o 
   3   4   2     4440.82     4859.76    277.79 o 
   4   4   2       31.53       45.58     12.15 o 
   5   4   2     1615.37     1927.16     68.66 o 
   6   4   2      808.19      867.08     36.36 o 
   7   4   2       90.59       82.01     15.68 o 
   8   4   2      112.40      108.48     17.22 o 
   9   4   2       40.71       32.52      9.64 o 
  10   4   2       63.28       69.22     13.90 o 
  11   4   2       81.24       82.40     12.64 o 
  12   4   2        1.41       -4.17      9.53 o 
  13   4   2       12.22       -1.92     12.58 o 
  14   4   2        0.95        9.69     25.54 o 
  15   4   2        0.64      -15.01     15.01 o 
  16   4   2        0.76       10.14     28.07 o 
  17   4   2        0.25      -19.89     30.02 o 
 -18   5   2        1.99       32.97     24.07 o 
 -17   5   2        2.77       20.99     22.62 o 
 -16   5   2        0.36      -16.67     16.67 o 
 -15   5   2       11.65       -3.25     21.29 o 
 -14   5   2        0.10        6.54     13.77 o 
 -13   5   2       12.28        4.20     13.59 o 
 -12   5   2        0.02       -0.82     10.45 o 
 -11   5   2        7.68       16.27     11.24 o 
 -10   5   2        4.76        6.06      9.23 o 
  -9   5   2      313.95      334.62     24.73 o 
  -8   5   2       24.82       24.53      6.46 o 
  -7   5   2      633.01      608.41     22.52 o 
  -6   5   2      536.74      591.26     20.10 o 
  -5   5   2      416.98      406.57     14.96 o 
  -4   5   2      945.46      984.66     36.92 o 
  -3   5   2      277.06      251.11     20.10 o 
  -2   5   2      431.30      475.32     16.69 o 
  -1   5   2       26.39       28.43      5.65 o 
   0   5   2      784.55      905.16     21.73 o 
   1   5   2        8.00        3.79      6.04 o 
   2   5   2        0.44        8.00      5.53 o 
   3   5   2        9.75       14.40      5.51 o 
   4   5   2      542.97      594.90     35.12 o 
   5   5   2       16.84       26.18     12.39 o 
   6   5   2      148.54      139.22     18.82 o 
   7   5   2        1.97       11.68     13.41 o 
   8   5   2      267.15      234.26     24.27 o 
   9   5   2        0.38      -11.94     11.94 o 
  10   5   2       64.89       81.01     18.55 o 
  11   5   2        0.25       14.29     16.87 o 
  12   5   2       10.29       17.13     15.25 o 
  13   5   2       10.55       11.12     11.20 o 
  14   5   2        2.32      -23.40     23.40 o 
  15   5   2        0.71       10.92     24.18 o 
  16   5   2        0.27       34.31     28.46 o 
 -18   6   2        0.50       -3.90     31.97 o 
 -17   6   2        0.89       -3.19     19.40 o 
 -16   6   2       15.18       -2.07     22.21 o 
 -15   6   2        6.65       -6.48     15.33 o 
 -14   6   2        1.23       26.40     16.57 o 
 -13   6   2       44.24       58.03     19.10 o 
 -12   6   2        2.06       -0.43     12.50 o 
 -11   6   2      272.65      249.39     41.94 o 
 -10   6   2       88.08      109.88     13.96 o 
  -9   6   2       83.03       70.43     14.25 o 
  -8   6   2      223.66      267.41     29.24 o 
  -7   6   2       56.45       51.92     13.50 o 
  -6   6   2      128.77      162.92     12.35 o 
  -5   6   2      422.84      408.81     18.28 o 
  -4   6   2       10.40       10.78      7.09 o 
  -3   6   2      230.00      225.07     14.20 o 
  -2   6   2      423.49      399.97     25.17 o 
  -1   6   2      575.12      531.10     18.74 o 
   0   6   2     1055.19     1050.44     28.34 o 
   1   6   2      216.50      240.35     14.29 o 
   2   6   2      184.55      183.18     15.72 o 
   3   6   2     1076.00     1106.65     45.28 o 
   4   6   2       37.84       38.29      6.94 o 
   5   6   2      165.37      164.62     20.51 o 
   6   6   2      594.85      562.71     36.38 o 
   7   6   2       79.08       58.98     16.47 o 
   8   6   2        7.78        1.76     12.80 o 
   9   6   2      591.44      566.75     39.28 o 
  10   6   2       53.36       82.65     22.98 o 
  11   6   2      144.24      163.46     26.74 o 
  12   6   2       39.55       64.77     36.65 o 
  13   6   2       21.55       -5.40     19.00 o 
  14   6   2       38.66       31.19     28.07 o 
  15   6   2       13.22        7.02     26.90 o 
  16   6   2        0.13        0.78     30.41 o 
 -17   7   2        2.52       -9.33     20.66 o 
 -16   7   2       12.52       25.55     18.37 o 
 -15   7   2       10.10       20.68     17.79 o 
 -14   7   2       39.51       47.51     22.59 o 
 -13   7   2        1.50       -8.91     22.41 o 
 -12   7   2      250.90      253.94     33.71 o 
 -11   7   2        0.01        4.62     15.95 o 
 -10   7   2       38.51       29.37     14.41 o 
  -9   7   2       35.99       40.87     13.19 o 
  -8   7   2       14.26       -0.82      6.55 o 
  -7   7   2      692.62      671.96     23.66 o 
  -6   7   2      558.56      547.78     21.39 o 
  -5   7   2       32.10       40.25      8.32 o 
  -4   7   2      395.48      439.22     18.10 o 
  -3   7   2       62.61       59.15      7.69 o 
  -2   7   2      226.97      240.29     13.54 o 
  -1   7   2       28.32       31.58      7.18 o 
   0   7   2      779.41      860.59     25.35 o 
   1   7   2       58.22       77.63      8.60 o 
   2   7   2     1650.31     1684.51     44.09 o 
   3   7   2      362.41      373.23     17.77 o 
   4   7   2      391.15      393.62     21.94 o 
   5   7   2      266.17      224.05     12.28 o 
   6   7   2       45.61       31.10     15.06 o 
   7   7   2       51.90       43.48     15.79 o 
   8   7   2       64.70       83.61     19.37 o 
   9   7   2        3.30       -2.56     14.51 o 
  10   7   2      174.88      202.93     42.70 o 
  11   7   2       17.16       17.65     19.21 o 
  12   7   2       10.71      -14.88     16.93 o 
  13   7   2       38.13       52.25     22.88 o 
  14   7   2        4.13      -25.35     25.35 o 
  15   7   2        0.13        7.80     31.58 o 
 -16   8   2        4.68       24.53     25.07 o 
 -15   8   2        0.98       22.06     25.93 o 
 -14   8   2       25.90       26.59     22.39 o 
 -13   8   2       14.71       -8.76     18.60 o 
 -12   8   2       30.33       69.99     22.50 o 
 -11   8   2       41.94        8.28     16.71 o 
 -10   8   2       17.99       18.08     16.54 o 
  -9   8   2       21.70        8.49     12.61 o 
  -8   8   2       17.06        6.98     11.82 o 
  -7   8   2       44.66       35.96      7.94 o 
  -6   8   2      218.20      233.54     24.41 o 
  -5   8   2      328.70      394.93     21.76 o 
  -4   8   2      125.03      120.06     10.29 o 
  -3   8   2        8.56       15.53      7.28 o 
  -2   8   2        6.48        9.28      6.79 o 
  -1   8   2        1.09        4.29      6.19 o 
   0   8   2       12.12       20.08      6.68 o 
   1   8   2        1.04        3.21      6.43 o 
   2   8   2      331.21      348.39     19.09 o 
   3   8   2      121.98      113.72     16.75 o 
   4   8   2        6.58       11.79      7.04 o 
   5   8   2       93.00       82.55      9.33 o 
   6   8   2       23.67       24.16      6.96 o 
   7   8   2        4.73       -1.50     15.18 o 
   8   8   2      167.79      150.62     23.69 o 
   9   8   2       40.82       15.02     18.26 o 
  10   8   2        1.40       -7.00     15.98 o 
  11   8   2        0.44        6.67     23.98 o 
  12   8   2        1.84      -18.02     18.02 o 
  13   8   2        1.64       -2.45     20.89 o 
  14   8   2        7.09        7.41     30.41 o 
  15   8   2        1.31      -15.21     27.29 o 
 -16   9   2        0.00       15.37     23.20 o 
 -15   9   2       25.48       -1.95     35.87 o 
 -14   9   2       19.47        2.02     37.82 o 
 -13   9   2        6.92      -25.54     25.54 o 
 -12   9   2      114.20      103.72     37.63 o 
 -11   9   2        0.36       10.78     18.93 o 
 -10   9   2       43.19       61.16     19.45 o 
  -9   9   2        7.91       16.18     16.18 o 
  -8   9   2        6.83       -0.92     12.12 o 
  -7   9   2       14.54       10.96      6.48 o 
  -6   9   2      139.87      144.34     17.56 o 
  -5   9   2      350.26      418.25     20.30 o 
  -4   9   2      408.26      408.85     20.90 o 
  -3   9   2      144.06      142.47     12.23 o 
  -2   9   2        1.10       -3.64      6.81 o 
  -1   9   2      176.53      223.10     16.40 o 
   0   9   2      165.02      165.08     14.37 o 
   1   9   2        0.04        4.24      6.99 o 
   2   9   2      366.05      329.59     20.65 o 
   3   9   2        1.63       -7.62      7.62 o 
   4   9   2      382.48      371.39     18.41 o 
   5   9   2       59.02       56.73      9.76 o 
   6   9   2      288.00      318.48     17.07 o 
   7   9   2      754.05      744.95     36.16 o 
   8   9   2      655.92      615.71     51.52 o 
   9   9   2      211.03      240.41     34.38 o 
  10   9   2        1.35       19.92     33.73 o 
  11   9   2       10.55       26.10     22.05 o 
  12   9   2        6.46       37.34     23.24 o 
  13   9   2       12.15       -7.49     21.50 o 
  14   9   2        0.05       -8.58     30.80 o 
 -15  10   2        6.43      -23.40     23.40 o 
 -14  10   2        1.31      -14.52     22.29 o 
 -13  10   2       71.50       68.51     27.41 o 
 -12  10   2        7.74      -14.85     30.61 o 
 -11  10   2       89.70      100.90     27.49 o 
 -10  10   2        7.46      -11.83     17.64 o 
  -9  10   2       12.62        2.54     15.84 o 
  -8  10   2       35.10       29.16     20.52 o 
  -7  10   2        0.43       -2.46     11.30 o 
  -6  10   2      618.44      654.77     26.07 o 
  -5  10   2     1935.34     2001.84     82.94 o 
  -4  10   2      524.96      571.60     29.03 o 
  -3  10   2      176.97      157.57     14.82 o 
  -2  10   2      633.14      645.94     26.90 o 
  -1  10   2       22.39       32.90     10.44 o 
   0  10   2       58.10       70.34     10.77 o 
   1  10   2      244.31      207.94     15.49 o 
   2  10   2       26.78        9.10     10.88 o 
   3  10   2      357.00      337.22     22.20 o 
   4  10   2        0.03       -4.91      8.25 o 
   5  10   2      229.86      217.13     16.21 o 
   6  10   2       49.58       34.91     29.72 o 
   7  10   2      155.39      171.34     46.82 o 
   8  10   2       36.50       31.86     31.39 o 
   9  10   2       32.33       41.50     22.87 o 
  10  10   2        6.75       11.46     23.20 o 
  11  10   2        8.23       19.65     21.61 o 
  12  10   2        0.00        6.16     22.95 o 
  13  10   2       11.66       -7.92     22.37 o 
 -15  11   2        2.78       22.62     44.84 o 
 -14  11   2        1.51        0.38     23.28 o 
 -13  11   2        1.50       14.96     24.17 o 
 -12  11   2        6.76      -18.68     18.68 o 
 -11  11   2        0.02      -12.75     22.03 o 
 -10  11   2       10.07      -16.59     16.59 o 
  -9  11   2       11.40       -4.38     17.49 o 
  -8  11   2        3.85       -2.48     17.31 o 
  -7  11   2        5.12       27.32     17.24 o 
  -6  11   2       96.69       96.09     13.61 o 
  -5  11   2      266.44      236.55     22.00 o 
  -4  11   2      120.95      114.80     16.25 o 
  -3  11   2       11.17       11.53     13.59 o 
  -2  11   2        3.43       -8.15     11.98 o 
  -1  11   2      173.54      177.12     18.18 o 
   0  11   2      113.54      120.13     13.42 o 
   1  11   2      297.23      289.43     18.95 o 
   2  11   2      129.13      113.95     15.72 o 
   3  11   2       18.64       20.91     10.98 o 
   4  11   2      126.63      129.68     17.67 o 
   5  11   2        7.95        8.00     10.93 o 
   6  11   2        0.10       -3.35     15.22 o 
   7  11   2       29.05       28.27     12.54 o 
   8  11   2      151.50      155.41     18.00 o 
   9  11   2      181.75      270.82     39.44 o 
  10  11   2        0.39       -1.96     46.79 o 
  11  11   2        1.51      -12.99     20.95 o 
  12  11   2        0.16        9.47     24.24 o 
  13  11   2        0.06       -6.66     24.65 o 
 -14  12   2       20.27       24.27     32.75 o 
 -13  12   2       18.72       36.39     32.36 o 
 -12  12   2       25.13       25.54     24.92 o 
 -11  12   2       71.79       69.75     27.41 o 
 -10  12   2        1.18      -10.89     20.78 o 
  -9  12   2       52.93       45.94     22.67 o 
  -8  12   2        6.27       19.26     20.33 o 
  -7  12   2        0.01      -15.93     15.93 o 
  -6  12   2       10.53        4.83     19.06 o 
  -5  12   2        9.71       18.29     16.35 o 
  -4  12   2        1.53      -11.27     11.27 o 
  -3  12   2        3.31       -6.19     10.84 o 
  -2  12   2        0.11       -0.25     12.37 o 
  -1  12   2        0.07        1.78     11.21 o 
   0  12   2       62.34       78.02     14.76 o 
   1  12   2      375.26      364.16     37.13 o 
   2  12   2       17.38       33.25     17.66 o 
   3  12   2      427.52      422.34     28.75 o 
   4  12   2      278.95      280.13     23.78 o 
   5  12   2       36.02       43.76     13.70 o 
   6  12   2       69.85       42.77     14.73 o 
   7  12   2        1.07       -0.03     15.91 o 
   8  12   2        6.99        8.93     21.77 o 
   9  12   2        2.40      -21.06     21.06 o 
  10  12   2        2.84        1.04     21.70 o 
  11  12   2        7.85       49.40     26.26 o 
  12  12   2       22.71      -23.43     23.43 o 
 -13  13   2        4.37       -0.78     43.28 o 
 -12  13   2       23.00       25.32     27.29 o 
 -11  13   2        5.47       -7.79     21.27 o 
 -10  13   2       48.51       73.93     29.05 o 
  -9  13   2       21.18       33.20     22.76 o 
  -8  13   2       12.42       13.40     21.84 o 
  -7  13   2       63.83       80.83     24.21 o 
  -6  13   2      288.42      213.94     28.98 o 
  -5  13   2       62.99       64.58     31.30 o 
  -4  13   2      139.48      158.77     28.57 o 
  -3  13   2      206.01      242.02     22.77 o 
  -2  13   2       18.01       14.00     13.26 o 
  -1  13   2      282.45      332.04     28.37 o 
   0  13   2      141.62      137.50     22.85 o 
   1  13   2       13.86       34.08     16.89 o 
   2  13   2      229.95      233.68     47.56 o 
   3  13   2        1.87       23.99     13.62 o 
   4  13   2      131.74      123.41     18.92 o 
   5  13   2        2.11        2.83     12.86 o 
   6  13   2       60.07       58.17     23.79 o 
   7  13   2        4.34        3.44     13.61 o 
   8  13   2       15.42       -4.36     22.44 o 
   9  13   2       10.09       36.26     26.32 o 
  10  13   2       14.52       12.78     55.17 o 
  11  13   2        0.24      -23.54     23.54 o 
 -11  14   2        6.27      -15.46     35.29 o 
 -10  14   2        7.59       17.41     24.70 o 
  -9  14   2       14.44       30.88     23.48 o 
  -8  14   2        4.05       -0.11     20.87 o 
  -7  14   2        7.09        5.78     20.10 o 
  -6  14   2        2.58        5.60     20.12 o 
  -5  14   2        1.81      -21.65     21.65 o 
  -4  14   2       14.20       24.37     34.05 o 
  -3  14   2        0.82       10.05     20.01 o 
  -2  14   2       37.56        3.40     23.12 o 
  -1  14   2       38.25       34.22     18.53 o 
   0  14   2        6.25       27.85     16.95 o 
   1  14   2       21.19        6.61     17.65 o 
   2  14   2        1.50      -13.32     13.32 o 
   3  14   2       15.64       27.30     16.73 o 
   4  14   2        9.04        4.27     14.99 o 
   5  14   2        0.06        0.93     14.82 o 
   6  14   2       13.43       -9.54     14.64 o 
   7  14   2       10.20        4.51     18.71 o 
   8  14   2        1.43       17.90     25.07 o 
   9  14   2       11.96       17.38     31.97 o 
  10  14   2        3.85      -24.31     24.31 o 
  -9  15   2       10.19       37.49     25.38 o 
  -8  15   2        1.01       28.05     23.72 o 
  -7  15   2        0.96        5.18     46.40 o 
  -6  15   2        2.86       30.00     23.22 o 
  -5  15   2       19.08       36.65     38.60 o 
  -4  15   2       79.11      125.56     44.06 o 
  -3  15   2       21.33       43.56     29.23 o 
  -2  15   2        5.32       -7.52     23.60 o 
  -1  15   2        7.08      -17.31     21.06 o 
   0  15   2        3.57      -12.87     26.13 o 
   1  15   2       26.72       13.34     16.39 o 
   2  15   2      131.73      125.92     22.73 o 
   3  15   2       42.71       52.25     18.54 o 
   4  15   2       19.78       25.37     17.07 o 
   5  15   2       15.42       -7.48     15.03 o 
   6  15   2       13.62       38.88     17.49 o 
   7  15   2       46.05       26.56     26.04 o 
   8  15   2       28.43       57.23     28.38 o 
  -6  16   2       43.01       67.85     46.01 o 
  -5  16   2      151.71      250.72     60.44 o 
  -4  16   2       30.44        8.58     37.04 o 
  -3  16   2       15.70       12.48     31.19 o 
  -2  16   2        5.43       -5.07     28.85 o 
  -1  16   2        9.12       35.48     34.31 o 
   0  16   2       23.04       26.02     22.69 o 
   1  16   2       24.31       31.13     22.15 o 
   2  16   2        0.11       -7.36     19.85 o 
   3  16   2       34.84       66.09     24.44 o 
   4  16   2        4.54       11.04     17.41 o 
   5  16   2       10.36      -10.90     16.83 o 
   6  16   2        3.89       47.57     39.77 o 
  -3  17   2        0.02       22.62     42.11 o 
  -2  17   2        4.26       18.27     23.23 o 
  -1  17   2        4.60       33.92     25.09 o 
   0  17   2        2.30      -17.75     22.01 o 
   1  17   2        0.52      -24.18     25.74 o 
   2  17   2        0.00        9.75     28.46 o 
 -19   1   3        0.00       28.13     25.97 o 
 -18   1   3        2.02       31.87     22.96 o 
 -17   1   3        5.48       26.22     20.59 o 
 -16   1   3        1.80      -16.05     22.96 o 
 -15   1   3       24.08       25.88     13.79 o 
 -14   1   3       13.16       13.53     11.82 o 
 -13   1   3       40.21       40.04     11.53 o 
 -12   1   3      179.87      187.68     14.93 o 
 -11   1   3        1.14       -1.68      8.44 o 
 -10   1   3      181.28      167.88     12.10 o 
  -9   1   3      434.45      451.72     17.76 o 
  -8   1   3       52.12       45.90      7.36 o 
  -7   1   3      315.71      307.20     15.18 o 
  -6   1   3     1449.02     1466.03     30.57 o 
  -5   1   3     1160.69     1235.56     26.83 o 
  -4   1   3      557.63      540.36     16.41 o 
  -3   1   3      532.24      556.16     19.70 o 
  -2   1   3      224.88      275.29     12.52 o 
  -1   1   3      612.67      753.57     25.41 o 
   0   1   3      864.21      990.44     29.02 o 
   1   1   3      237.05      259.43     15.78 o 
   2   1   3      652.09      631.84     24.28 o 
   3   1   3     1365.27     1416.28     72.04 o 
   4   1   3      372.65      395.47     26.62 o 
   5   1   3      714.49      683.31     22.07 o 
   6   1   3        9.04        4.06      7.66 o 
   7   1   3      491.70      515.50     22.79 o 
   8   1   3       55.19       77.65     10.93 o 
   9   1   3      236.11      245.88     16.86 o 
  10   1   3      268.03      290.87     31.40 o 
  11   1   3        0.33       -7.61      7.61 o 
  12   1   3       72.86      118.06     20.82 o 
  13   1   3       22.43       45.92     17.36 o 
  14   1   3        2.24       14.04     20.08 o 
  15   1   3        3.99        5.83     18.37 o 
  16   1   3        8.03       -4.91     17.54 o 
 -19   2   3        5.87        1.35     26.90 o 
 -18   2   3       26.61       53.87     26.20 o 
 -17   2   3        0.08       -1.32     19.54 o 
 -16   2   3       27.72       -1.47     26.67 o 
 -15   2   3       13.79        5.36     14.80 o 
 -14   2   3        0.82        1.59     10.97 o 
 -13   2   3        5.24        5.55     10.13 o 
 -12   2   3       18.01        5.03      9.52 o 
 -11   2   3      283.67      286.78     16.82 o 
 -10   2   3      460.81      427.20     19.42 o 
  -9   2   3       22.07       20.70      7.26 o 
  -8   2   3      686.01      656.89     18.66 o 
  -7   2   3       56.44       57.31      7.11 o 
  -6   2   3      536.76      560.38     16.75 o 
  -5   2   3      680.23      748.67     19.55 o 
  -4   2   3       52.38       61.70      7.66 o 
  -3   2   3     1320.34     1366.51     31.60 o 
  -2   2   3       20.72       45.33      8.99 o 
  -1   2   3      917.63      997.24     26.76 o 
   0   2   3     1082.99     1391.61     44.49 o 
   1   2   3     3293.53     4081.87    170.21 o 
   2   2   3      481.22      591.57     22.65 o 
   3   2   3      609.77      749.28     50.13 o 
   4   2   3      490.30      515.85     27.88 o 
   5   2   3       24.43       28.23     10.84 o 
   6   2   3      737.05      752.84     56.71 o 
   7   2   3       77.84       64.50     10.91 o 
   8   2   3        0.54       12.59     10.31 o 
   9   2   3       27.94       29.65     11.36 o 
  10   2   3       18.85       17.34     11.14 o 
  11   2   3       75.47       75.44     14.23 o 
  12   2   3       10.10      -12.92     12.92 o 
  13   2   3        5.31       12.67     15.53 o 
  14   2   3       22.96       22.09     17.19 o 
  15   2   3       19.92       32.62     19.29 o 
  16   2   3        1.28        0.65     18.14 o 
 -18   3   3        0.00       13.50     28.66 o 
 -17   3   3        3.94        0.96     20.41 o 
 -16   3   3        2.44        4.69     18.93 o 
 -15   3   3       24.97       12.35     23.58 o 
 -14   3   3        0.00      -11.76     11.76 o 
 -13   3   3       40.07       26.16     10.70 o 
 -12   3   3       14.14       -0.63      9.37 o 
 -11   3   3      138.37      129.71     12.86 o 
 -10   3   3        4.57       -0.33      8.13 o 
  -9   3   3      333.32      347.61     18.75 o 
  -8   3   3      213.06      218.80     21.06 o 
  -7   3   3      114.87      124.92      9.23 o 
  -6   3   3       66.01       52.23      6.92 o 
  -5   3   3     2245.08     2413.09     51.42 o 
  -4   3   3     2697.25     2996.47     82.50 o 
  -3   3   3      421.03      481.16     17.69 o 
  -2   3   3     1001.66      981.67     41.83 o 
  -1   3   3      302.27      368.12     21.54 o 
   0   3   3      757.03      865.78     40.57 o 
   1   3   3      643.39      787.13     45.41 o 
   2   3   3     2357.58     2820.21    185.40 o 
   3   3   3        8.10       18.58      9.68 o 
   4   3   3      154.96      164.91     19.38 o 
   5   3   3      333.30      331.02     22.51 o 
   6   3   3        8.57        9.42     10.40 o 
   7   3   3       46.01       65.93     12.48 o 
   8   3   3       11.03        5.14      9.70 o 
   9   3   3      108.52      101.65     19.05 o 
  10   3   3       75.37       85.71     15.16 o 
  11   3   3        0.01      -10.37     10.37 o 
  12   3   3        4.06       -8.35     13.38 o 
  13   3   3        0.28       17.64     15.26 o 
  14   3   3        3.84       -5.62     15.36 o 
  15   3   3        3.92       27.43     17.52 o 
  16   3   3        2.44       15.99     29.63 o 
 -18   4   3        2.98       11.37     23.57 o 
 -17   4   3       12.85       -1.64     22.19 o 
 -16   4   3       12.16       28.86     18.32 o 
 -15   4   3        6.02      -14.45     14.45 o 
 -14   4   3        6.41        8.34     22.24 o 
 -13   4   3       68.31       49.02     13.73 o 
 -12   4   3        5.49        0.39      9.78 o 
 -11   4   3       71.56      101.66     12.16 o 
 -10   4   3      235.89      264.69     15.55 o 
  -9   4   3        7.27       13.03      6.97 o 
  -8   4   3       89.92       89.32     10.85 o 
  -7   4   3      490.28      534.82     20.82 o 
  -6   4   3       46.76       56.83      7.93 o 
  -5   4   3     1455.58     1545.11     52.15 o 
  -4   4   3     1142.27     1160.32     40.50 o 
  -3   4   3      484.78      494.75     17.36 o 
  -2   4   3       40.46       41.49      6.75 o 
  -1   4   3        3.90        6.26      5.32 o 
   0   4   3       43.82       60.19      7.27 o 
   1   4   3       10.78       12.24      5.84 o 
   2   4   3       85.64       94.93      7.82 o 
   3   4   3      240.97      274.02     14.96 o 
   4   4   3      732.64      743.86     70.16 o 
   5   4   3        4.96       16.78     10.14 o 
   6   4   3      163.44      133.87     14.07 o 
   7   4   3       17.96       27.29     10.24 o 
   8   4   3      625.69      567.44     28.59 o 
   9   4   3      527.19      474.12     26.21 o 
  10   4   3       39.38       50.56     12.45 o 
  11   4   3       49.86       50.02     13.17 o 
  12   4   3        5.49       10.99     13.94 o 
  13   4   3        4.76       -2.76     13.99 o 
  14   4   3       15.07       10.53     28.46 o 
  15   4   3       16.29       42.11     34.31 o 
  16   4   3        0.16       21.84     30.41 o 
 -18   5   3        0.12        2.84     27.49 o 
 -17   5   3       25.47       20.43     22.74 o 
 -16   5   3        0.00       -3.67     16.42 o 
 -15   5   3       11.70       18.70     20.04 o 
 -14   5   3       53.92       30.74     23.58 o 
 -13   5   3        6.69        5.22     15.98 o 
 -12   5   3        2.14        4.06      8.12 o 
 -11   5   3       41.77       53.83      9.65 o 
 -10   5   3        2.90        9.15      8.09 o 
  -9   5   3      258.36      244.90     14.88 o 
  -8   5   3      118.34      145.52     13.10 o 
  -7   5   3      115.93      116.17     11.81 o 
  -6   5   3        6.96        5.27      8.17 o 
  -5   5   3     1075.21     1260.29     35.81 o 
  -4   5   3     2242.91     2448.46    111.80 o 
  -3   5   3      188.43      196.78     12.38 o 
  -2   5   3      392.52      422.51     17.34 o 
  -1   5   3      174.33      187.11     10.88 o 
   0   5   3      466.79      433.17     15.52 o 
   1   5   3     5544.00     5923.03    229.96 o 
   2   5   3     3187.01     3404.83    194.42 o 
   3   5   3       98.66       78.30     10.26 o 
   4   5   3       33.31       33.11      7.84 o 
   5   5   3      277.36      288.79     27.92 o 
   6   5   3        6.97        9.26      8.88 o 
   7   5   3       92.18       97.90     13.06 o 
   8   5   3      473.74      446.47     25.21 o 
   9   5   3       82.32       78.71     15.14 o 
  10   5   3        9.08       12.94     10.70 o 
  11   5   3       26.73       26.52     11.71 o 
  12   5   3       12.66        0.80     11.59 o 
  13   5   3        7.09       20.67     30.41 o 
  14   5   3       11.42       29.63     31.97 o 
  15   5   3        6.38       58.88     33.53 o 
  16   5   3        4.64      -14.43     30.41 o 
 -18   6   3        2.47       -0.78     35.87 o 
 -17   6   3        0.10       17.59     32.56 o 
 -16   6   3       11.61       13.37     19.10 o 
 -15   6   3        5.15      -11.87     22.11 o 
 -14   6   3        3.20      -14.88     14.88 o 
 -13   6   3        1.18       -2.66     14.26 o 
 -12   6   3       40.76       28.29     15.94 o 
 -11   6   3       52.68       63.66      9.60 o 
 -10   6   3       61.71       54.58     10.40 o 
  -9   6   3        2.46       -2.04      8.21 o 
  -8   6   3       48.08       41.06      9.81 o 
  -7   6   3       41.18       31.56      9.44 o 
  -6   6   3        9.83       -2.81      7.90 o 
  -5   6   3       26.14       42.73      8.48 o 
  -4   6   3       17.78       17.36      6.78 o 
  -3   6   3       16.83       20.62      6.49 o 
  -2   6   3        1.18       -2.08      5.76 o 
  -1   6   3      309.37      321.35     17.44 o 
   0   6   3      139.20      161.09     10.44 o 
   1   6   3      139.37      171.18     13.12 o 
   2   6   3      919.02      991.75     67.87 o 
   3   6   3       99.01      125.19     12.84 o 
   4   6   3       15.01        7.62      7.21 o 
   5   6   3        0.42       -3.59      6.33 o 
   6   6   3       14.65        8.41      6.22 o 
   7   6   3        9.24       -3.91     13.22 o 
   8   6   3       20.46       -2.87     14.29 o 
   9   6   3       25.15       72.89     18.28 o 
  10   6   3        1.18       -9.82     15.71 o 
  11   6   3        2.08        4.49     32.95 o 
  12   6   3        1.71       19.29     19.99 o 
  13   6   3        0.06      -23.40     23.40 o 
  14   6   3        6.93        5.85     28.46 o 
  15   6   3       23.84       11.31     32.36 o 
 -17   7   3        5.06        5.22     22.86 o 
 -16   7   3        0.10        9.42     18.56 o 
 -15   7   3        3.06       22.32     23.60 o 
 -14   7   3       12.60       -7.91     20.05 o 
 -13   7   3        9.34       31.23     21.07 o 
 -12   7   3       73.12       52.91     34.07 o 
 -11   7   3       99.59      101.78     21.75 o 
 -10   7   3        1.77        5.20      9.21 o 
  -9   7   3      152.74      189.05     14.93 o 
  -8   7   3       35.09       25.94     10.84 o 
  -7   7   3      140.94      139.56     15.27 o 
  -6   7   3      246.38      260.43     18.65 o 
  -5   7   3       98.54       87.65     11.06 o 
  -4   7   3      526.59      533.75     50.56 o 
  -3   7   3       62.10       69.10     11.13 o 
  -2   7   3      394.48      431.44     21.80 o 
  -1   7   3      227.50      251.59     16.42 o 
   0   7   3       24.01       20.57      7.85 o 
   1   7   3      102.99       97.14     10.56 o 
   2   7   3       24.35       19.13      8.73 o 
   3   7   3       93.30      120.11     12.29 o 
   4   7   3      186.50      198.44     17.62 o 
   5   7   3       86.44       57.56     12.83 o 
   6   7   3       19.06       16.46      6.97 o 
   7   7   3      176.17      139.37     22.77 o 
   8   7   3      144.81      151.12     24.51 o 
   9   7   3        0.98       -5.36     16.52 o 
  10   7   3       64.29       73.17     23.51 o 
  11   7   3       59.80       63.91     23.98 o 
  12   7   3        0.23        5.08     20.23 o 
  13   7   3        2.89      -27.29     27.29 o 
  14   7   3        6.11       19.11     35.09 o 
  15   7   3        2.65       -4.29     31.58 o 
 -16   8   3       19.73       36.56     27.00 o 
 -15   8   3        4.02       11.01     23.02 o 
 -14   8   3       10.92       31.74     24.18 o 
 -13   8   3       20.59       29.95     20.80 o 
 -12   8   3        2.43        1.49     19.50 o 
 -11   8   3        3.41        9.05     16.40 o 
 -10   8   3       30.95       47.54     12.82 o 
  -9   8   3       15.02       23.55     11.30 o 
  -8   8   3        0.65       -9.93      9.93 o 
  -7   8   3        0.90       -7.54      9.15 o 
  -6   8   3      206.16      218.24     17.64 o 
  -5   8   3      392.68      359.52     19.99 o 
  -4   8   3       82.73       95.41     13.89 o 
  -3   8   3      390.51      408.52     21.90 o 
  -2   8   3      682.17      703.58     27.53 o 
  -1   8   3      270.57      311.66     22.51 o 
   0   8   3      793.55      900.63     30.85 o 
   1   8   3     1337.13     1379.73     41.08 o 
   2   8   3      225.12      273.88     20.76 o 
   3   8   3      160.33      152.19     14.62 o 
   4   8   3      113.49       82.59     15.70 o 
   5   8   3       52.45       46.13     11.95 o 
   6   8   3      219.14      198.38     13.86 o 
   7   8   3      271.20      278.68     42.86 o 
   8   8   3        7.69        3.83     30.61 o 
   9   8   3      131.06      164.08     40.75 o 
  10   8   3       37.00       45.59     22.01 o 
  11   8   3       12.18       10.24     20.59 o 
  12   8   3        1.99        9.45     27.10 o 
  13   8   3        0.14      -11.70     29.24 o 
  14   8   3        1.79      -28.07     28.07 o 
 -16   9   3        3.81       -1.36     23.83 o 
 -15   9   3        2.77       40.35     25.57 o 
 -14   9   3        2.11        0.95     20.24 o 
 -13   9   3        2.58        7.64     31.39 o 
 -12   9   3        3.92       -3.12     18.82 o 
 -11   9   3       81.28      101.55     25.68 o 
 -10   9   3        5.58       18.95     17.47 o 
  -9   9   3      210.23      204.59     19.72 o 
  -8   9   3       46.01       60.93     13.28 o 
  -7   9   3      367.44      345.47     20.76 o 
  -6   9   3      524.85      515.69     39.85 o 
  -5   9   3        2.26        6.50      9.94 o 
  -4   9   3       62.15       68.79     13.44 o 
  -3   9   3       27.30       27.30     10.94 o 
  -2   9   3        0.44        1.91      8.39 o 
  -1   9   3        2.83        0.88      9.72 o 
   0   9   3      140.18      145.77     21.23 o 
   1   9   3      192.62      182.20     22.01 o 
   2   9   3       26.81       20.54     10.49 o 
   3   9   3      212.35      180.11     16.78 o 
   4   9   3       38.37       31.65     10.55 o 
   5   9   3      231.61      162.05     13.80 o 
   6   9   3       28.14       25.68     11.25 o 
   7   9   3       11.37        4.71     11.43 o 
   8   9   3        4.01       16.79     20.08 o 
   9   9   3        4.11       -3.02     19.69 o 
  10   9   3       33.68       84.98     26.30 o 
  11   9   3       39.05       75.38     29.24 o 
  12   9   3        0.44      -16.27     32.17 o 
  13   9   3        0.46      -14.82     32.75 o 
 -15  10   3        1.62      -20.34     20.34 o 
 -14  10   3        8.08       17.29     25.00 o 
 -13  10   3       13.11       22.95     23.01 o 
 -12  10   3        0.65        7.86     20.31 o 
 -11  10   3        5.25      -14.07     20.08 o 
 -10  10   3        3.10        8.50     19.37 o 
  -9  10   3        6.60        2.39     15.46 o 
  -8  10   3       91.38       97.18     22.15 o 
  -7  10   3        7.32        9.33     10.76 o 
  -6  10   3       31.19       36.35     12.39 o 
  -5  10   3      106.11      100.32     15.52 o 
  -4  10   3       69.52       65.49     13.86 o 
  -3  10   3       40.46       33.13     12.39 o 
  -2  10   3       13.39       -9.41     13.73 o 
  -1  10   3        0.00        0.67      9.55 o 
   0  10   3      236.32      209.38     16.39 o 
   1  10   3      213.98      225.86     31.40 o 
   2  10   3       14.14       15.09     11.39 o 
   3  10   3      345.23      334.10     23.00 o 
   4  10   3       28.58       15.19     14.04 o 
   5  10   3       10.09       -1.91     12.10 o 
   6  10   3        0.29      -13.44     13.44 o 
   7  10   3       46.67       34.23     12.37 o 
   8  10   3       42.75       50.21     23.79 o 
   9  10   3       65.42       71.17     26.71 o 
  10  10   3       25.08       28.27     23.04 o 
  11  10   3        0.23      -20.25     20.25 o 
  12  10   3        8.25      -20.75     20.75 o 
 -14  11   3        2.74       27.42     26.33 o 
 -13  11   3       39.41       -3.26     42.89 o 
 -12  11   3       35.53      117.25     38.21 o 
 -11  11   3        0.02       -4.48     20.10 o 
 -10  11   3       16.76      -10.40     19.11 o 
  -9  11   3       72.42       91.41     24.52 o 
  -8  11   3       17.31       11.89     25.93 o 
  -7  11   3        1.57       -9.41     15.91 o 
  -6  11   3        1.39       -7.95     11.92 o 
  -5  11   3       67.28       41.37     13.01 o 
  -4  11   3      303.42      300.66     22.56 o 
  -3  11   3      535.11      535.95     32.92 o 
  -2  11   3      168.92      158.95     18.24 o 
  -1  11   3      226.45      267.74     22.67 o 
   0  11   3      572.86      573.86     56.49 o 
   1  11   3       95.65      119.14     13.94 o 
   2  11   3      232.48      227.28     43.48 o 
   3  11   3       12.48        3.78     15.17 o 
   4  11   3       96.55       79.25     20.75 o 
   5  11   3       45.17       69.58     15.55 o 
   6  11   3        3.41       -8.42     11.81 o 
   7  11   3       97.71      112.67     16.99 o 
   8  11   3      114.32      143.13     54.39 o 
   9  11   3        4.70       22.15     22.19 o 
  10  11   3        5.30       10.17     24.50 o 
  11  11   3        4.52       -5.70     22.47 o 
  12  11   3       14.55       -3.51     24.42 o 
 -13  12   3        4.57       14.27     24.01 o 
 -12  12   3        4.49      -13.39     35.48 o 
 -11  12   3        7.76       55.64     26.45 o 
 -10  12   3       12.57        1.01     20.31 o 
  -9  12   3        2.15        0.62     18.83 o 
  -8  12   3       44.90       61.44     46.60 o 
  -7  12   3       30.18       21.30     19.86 o 
  -6  12   3       35.84       22.53     17.71 o 
  -5  12   3       94.35       64.71     16.09 o 
  -4  12   3       62.96       68.17     15.79 o 
  -3  12   3       23.51       22.63     16.77 o 
  -2  12   3        1.40       -9.60     12.05 o 
  -1  12   3       62.91       78.70     19.81 o 
   0  12   3       12.06        5.37     15.64 o 
   1  12   3      107.79       92.33     20.70 o 
   2  12   3       13.08       53.20     19.16 o 
   3  12   3        0.71        4.59     15.50 o 
   4  12   3        0.17        6.37     13.14 o 
   5  12   3        0.19        4.14     13.53 o 
   6  12   3        1.27       19.30     14.01 o 
   7  12   3        0.13       -0.28     12.66 o 
   8  12   3       47.41       45.74     32.95 o 
   9  12   3       67.39       67.01     31.39 o 
  10  12   3        4.25       18.25     25.20 o 
  11  12   3        9.08      -14.83     24.70 o 
 -12  13   3        0.79        2.98     27.49 o 
 -11  13   3       12.59        9.61     31.97 o 
 -10  13   3       28.50       39.92     24.92 o 
  -9  13   3       16.55      -16.59     19.47 o 
  -8  13   3        1.70       21.75     20.67 o 
  -7  13   3        2.25        2.77     19.76 o 
  -6  13   3        8.61       20.33     19.57 o 
  -5  13   3       32.20       12.69     19.15 o 
  -4  13   3        3.04        2.98     15.90 o 
  -3  13   3       49.63       44.63     15.76 o 
  -2  13   3       65.57       49.03     19.68 o 
  -1  13   3       25.91       32.34     21.78 o 
   0  13   3        9.69        6.42     16.44 o 
   1  13   3       43.29       20.72     17.84 o 
   2  13   3      258.76      217.77     35.62 o 
   3  13   3       61.36      105.11     32.36 o 
   4  13   3        0.16       12.63     14.33 o 
   5  13   3        0.30      -13.34     13.34 o 
   6  13   3        3.29       32.61     17.24 o 
   7  13   3        0.60      -22.06     22.06 o 
   8  13   3        0.36       -2.20     22.99 o 
   9  13   3        0.79      -13.45     40.94 o 
  10  13   3        7.72      -18.64     25.50 o 
 -11  14   3       35.22       28.35     28.00 o 
 -10  14   3       59.18       70.26     27.98 o 
  -9  14   3        4.31       13.08     47.96 o 
  -8  14   3       61.08       72.41     36.46 o 
  -7  14   3       12.97       -6.64     21.27 o 
  -6  14   3       41.71       54.20     24.37 o 
  -5  14   3       77.03       91.76     26.55 o 
  -4  14   3       19.62       26.90     35.09 o 
  -3  14   3        0.01       -0.78     28.07 o 
  -2  14   3       50.52       99.95     22.90 o 
  -1  14   3       49.82       31.52     19.88 o 
   0  14   3       52.68       61.41     20.79 o 
   1  14   3       78.87      105.48     30.19 o 
   2  14   3       35.87       24.77     20.89 o 
   3  14   3      104.64      131.18     23.08 o 
   4  14   3        6.20        0.28     15.55 o 
   5  14   3        1.64       -1.63     20.20 o 
   6  14   3        6.07       -6.37     18.14 o 
   7  14   3        0.11       15.25     25.09 o 
   8  14   3       15.64       70.00     29.20 o 
   9  14   3       38.16       16.38     40.55 o 
  -9  15   3       11.66       24.18     33.92 o 
  -8  15   3        7.89      -16.50     22.69 o 
  -7  15   3        1.14      -24.96     33.92 o 
  -6  15   3        8.51       18.72     37.43 o 
  -5  15   3       25.81       72.53     39.38 o 
  -4  15   3       20.88      -30.02     30.02 o 
  -3  15   3       10.27       15.99     30.80 o 
  -2  15   3       14.24        9.36     30.80 o 
  -1  15   3        0.10       16.77     28.85 o 
   0  15   3       12.56       25.35     29.24 o 
   1  15   3       34.45       20.82     21.73 o 
   2  15   3       99.38      115.41     41.72 o 
   3  15   3       36.03       21.95     18.02 o 
   4  15   3        0.65      -15.09     15.09 o 
   5  15   3       13.63        1.79     17.09 o 
   6  15   3        0.10        6.46     25.20 o 
   7  15   3       42.52       72.92     44.45 o 
  -5  16   3        3.59       -1.95     36.65 o 
  -4  16   3        5.61       23.01     36.65 o 
  -3  16   3        0.01       30.80     35.09 o 
  -2  16   3        4.43       20.67     34.70 o 
  -1  16   3        5.17       -2.34     30.02 o 
   0  16   3       32.98       37.43     32.75 o 
   1  16   3       16.79       32.18     28.07 o 
   2  16   3        1.68       30.05     23.32 o 
   3  16   3        2.62       12.56     18.38 o 
   4  16   3        0.94       38.19     22.26 o 
 -19   0   4       11.39      -15.60     37.82 o 
 -18   0   4        9.26       20.28     35.09 o 
 -17   0   4        0.32       -1.95     31.19 o 
 -16   0   4       15.91       18.72     31.97 o 
 -15   0   4       25.40       30.40     22.01 o 
 -14   0   4        0.04      -19.61     19.61 o 
 -13   0   4      138.98      155.40     27.51 o 
 -12   0   4       12.34       -5.78     16.71 o 
 -11   0   4      104.36      132.03     24.98 o 
 -10   0   4     1766.65     1832.44     84.22 o 
  -9   0   4       74.73       62.66     19.01 o 
  -8   0   4      940.54      923.80     62.19 o 
  -7   0   4      185.50      185.10     24.88 o 
  -6   0   4      161.66      171.66     15.17 o 
  -5   0   4       50.25       36.42      9.85 o 
  -4   0   4      539.40      634.33     28.10 o 
  -3   0   4     2002.20     2307.96     76.77 o 
  -2   0   4      885.94     1138.55     59.09 o 
  -1   0   4      999.43     1206.15     59.26 o 
   0   0   4       82.36       80.18     16.39 o 
   1   0   4       17.54       39.38     14.06 o 
   2   0   4     2753.20     3401.83    128.88 o 
   3   0   4     5368.54     6252.95    275.68 o 
   4   0   4     1875.88     1986.77     82.37 o 
   5   0   4      114.23      117.82     32.36 o 
   6   0   4      374.82      400.63     22.97 o 
   7   0   4       65.68       69.62     11.85 o 
   8   0   4      258.05      263.65     23.80 o 
   9   0   4      221.51      221.09     38.60 o 
  10   0   4      254.36      220.31     40.16 o 
  11   0   4       46.04       72.53     28.07 o 
  12   0   4       11.64        9.75     24.57 o 
  13   0   4        4.39       -5.46     23.01 o 
  14   0   4       37.38       50.69     29.63 o 
  15   0   4       57.26      112.30     37.43 o 
 -18   1   4        2.11       43.56     26.05 o 
 -17   1   4       26.82       22.64     24.70 o 
 -16   1   4        1.14        0.72     20.43 o 
 -15   1   4       25.85       63.59     19.85 o 
 -14   1   4       49.98       51.86     14.96 o 
 -13   1   4        0.05      -16.27     16.27 o 
 -12   1   4       50.78       37.92     14.15 o 
 -11   1   4      364.30      350.73     25.72 o 
 -10   1   4      509.79      498.49     29.63 o 
  -9   1   4      561.75      599.33     31.89 o 
  -8   1   4      173.27      174.30     16.97 o 
  -7   1   4      189.28      204.58     14.51 o 
  -6   1   4       17.61       14.01      7.29 o 
  -5   1   4       11.56       13.10      7.44 o 
  -4   1   4      364.78      437.72     18.31 o 
  -3   1   4       68.72      109.84      9.95 o 
  -2   1   4       46.47       46.28      8.68 o 
  -1   1   4      179.68      231.15     14.33 o 
   0   1   4        6.10       -4.58      7.01 o 
   1   1   4       37.98       56.73     10.72 o 
   2   1   4     1127.02     1419.22     44.49 o 
   3   1   4     3165.82     3525.05    109.52 o 
   4   1   4      480.09      479.49     25.55 o 
   5   1   4      252.55      232.89     17.02 o 
   6   1   4       89.41       95.28     10.32 o 
   7   1   4        2.44        9.31      9.74 o 
   8   1   4      109.47       89.98     14.76 o 
   9   1   4       41.03       46.49     13.23 o 
  10   1   4       13.50       15.74     16.54 o 
  11   1   4        0.03       -7.57     15.26 o 
  12   1   4        0.06       -2.22     16.40 o 
  13   1   4       14.09        3.82     18.10 o 
  14   1   4        0.34       18.33     19.43 o 
  15   1   4       22.57       66.83     22.03 o 
 -18   2   4        0.00       13.65     30.02 o 
 -17   2   4        3.92       25.82     23.87 o 
 -16   2   4        6.37        8.43     21.08 o 
 -15   2   4        0.10       10.86     16.88 o 
 -14   2   4       14.72        9.82     13.40 o 
 -13   2   4        0.05      -11.93     11.93 o 
 -12   2   4        4.98        1.71     11.33 o 
 -11   2   4       16.48       22.13     12.55 o 
 -10   2   4       83.57       77.14     14.90 o 
  -9   2   4       33.59       17.04     13.40 o 
  -8   2   4      277.89      246.76     24.30 o 
  -7   2   4       16.57       11.43      8.29 o 
  -6   2   4      154.96      170.62     12.56 o 
  -5   2   4      196.86      226.41     14.34 o 
  -4   2   4       81.66       83.80     11.57 o 
  -3   2   4       11.48        7.46      6.56 o 
  -2   2   4       71.81       94.99     10.22 o 
  -1   2   4      263.95      352.50     24.68 o 
   0   2   4       36.21       46.11      8.93 o 
   1   2   4      225.89      290.21     16.40 o 
   2   2   4     2045.19     2451.54     87.52 o 
   3   2   4      631.82      626.93     27.47 o 
   4   2   4       70.53       86.43     10.98 o 
   5   2   4        0.67       12.87     14.34 o 
   6   2   4       39.72       34.85     15.65 o 
   7   2   4        1.93      -10.55     10.55 o 
   8   2   4      110.23      117.36     19.48 o 
   9   2   4      186.70      158.55     18.59 o 
  10   2   4        7.03       23.80     12.66 o 
  11   2   4        0.46       18.86     16.60 o 
  12   2   4        5.00        6.80     15.91 o 
  13   2   4        3.50        5.93     17.51 o 
  14   2   4        0.99       16.55     19.30 o 
  15   2   4        0.85      -14.98     19.67 o 
 -18   3   4        3.11        3.65     59.46 o 
 -17   3   4        4.20       28.98     22.98 o 
 -16   3   4        0.04        6.63     18.36 o 
 -15   3   4       24.57       20.83     17.24 o 
 -14   3   4       43.70       65.80     19.14 o 
 -13   3   4        2.68       -5.41     10.62 o 
 -12   3   4      141.15      115.43     15.08 o 
 -11   3   4      395.63      467.29     29.82 o 
 -10   3   4       58.12       57.64     12.99 o 
  -9   3   4      949.86     1083.93     34.79 o 
  -8   3   4       99.70      115.14     13.00 o 
  -7   3   4      104.68      103.44     12.47 o 
  -6   3   4      118.78      136.34     14.84 o 
  -5   3   4        5.40       18.94      7.80 o 
  -4   3   4      469.84      506.66     23.80 o 
  -3   3   4      542.31      587.80     21.46 o 
  -2   3   4      213.41      245.44     15.72 o 
  -1   3   4     1019.27     1052.82     35.25 o 
   0   3   4       11.77        2.09      7.01 o 
   1   3   4      241.99      257.51     16.55 o 
   2   3   4      681.43      723.15     54.07 o 
   3   3   4       17.22       15.44      8.29 o 
   4   3   4      392.59      360.90     30.86 o 
   5   3   4      293.02      310.91     29.60 o 
   6   3   4        7.05       -5.75     13.09 o 
   7   3   4      287.42      282.49     23.15 o 
   8   3   4      283.47      280.58     24.05 o 
   9   3   4       59.51       36.51     13.82 o 
  10   3   4       86.78       94.66     15.83 o 
  11   3   4        0.02       -0.57     15.77 o 
  12   3   4        4.54       -2.96     15.99 o 
  13   3   4       37.77       71.42     20.51 o 
  14   3   4       11.70       13.17     18.64 o 
  15   3   4        1.34       -0.39     29.63 o 
 -18   4   4        4.40        7.30     24.19 o 
 -17   4   4        0.00        8.56     21.42 o 
 -16   4   4        0.77        8.92     18.19 o 
 -15   4   4        0.95       11.51     16.08 o 
 -14   4   4        1.73      -14.85     14.85 o 
 -13   4   4        0.04      -11.40     11.40 o 
 -12   4   4       38.93       15.03     13.00 o 
 -11   4   4       14.98      -10.47     10.47 o 
 -10   4   4       77.67       73.12     15.42 o 
  -9   4   4       30.71       24.71     10.26 o 
  -8   4   4       27.72       24.56     11.28 o 
  -7   4   4      176.98      182.12     22.93 o 
  -6   4   4        6.57        4.97      9.57 o 
  -5   4   4       24.80       22.47     11.21 o 
  -4   4   4       75.40       59.20     11.63 o 
  -3   4   4       43.12       55.36      8.55 o 
  -2   4   4     2246.94     2328.87     64.35 o 
  -1   4   4       37.60       44.27     10.99 o 
   0   4   4      604.08      719.43     28.40 o 
   1   4   4      888.48      945.88     75.22 o 
   2   4   4      334.75      352.55     31.07 o 
   3   4   4      103.97       77.36     13.33 o 
   4   4   4      489.25      521.52     28.77 o 
   5   4   4       30.12       22.59     14.52 o 
   6   4   4       54.65       45.00     16.86 o 
   7   4   4      112.65      105.19     16.97 o 
   8   4   4        0.01      -11.48     11.48 o 
   9   4   4      111.50      104.04     16.92 o 
  10   4   4        1.25        2.14     11.94 o 
  11   4   4        5.05       -0.89     14.85 o 
  12   4   4       19.02       31.20     19.30 o 
  13   4   4        1.16       -8.81     16.67 o 
  14   4   4       14.90       68.63     39.38 o 
  15   4   4        0.60       24.18     36.26 o 
 -18   5   4        5.13       30.80     40.16 o 
 -17   5   4        0.04        9.49     22.60 o 
 -16   5   4        0.33       -8.75     17.32 o 
 -15   5   4        0.03       14.66     16.90 o 
 -14   5   4        3.09       14.25     16.32 o 
 -13   5   4        9.74       -6.78     17.41 o 
 -12   5   4       17.60       32.05     13.19 o 
 -11   5   4       11.47       23.67     12.47 o 
 -10   5   4        2.92       -5.41     12.07 o 
  -9   5   4       44.88       36.56     12.45 o 
  -8   5   4      145.54      170.00     17.06 o 
  -7   5   4       35.05       40.93     11.99 o 
  -6   5   4       21.46       29.14     13.50 o 
  -5   5   4        1.33       18.29     10.22 o 
  -4   5   4      114.85      120.37     13.03 o 
  -3   5   4       41.65       55.80     10.29 o 
  -2   5   4      263.36      260.04     15.34 o 
  -1   5   4       56.67       30.57      7.64 o 
   0   5   4      140.58      150.66     12.27 o 
   1   5   4       18.62        7.16      7.07 o 
   2   5   4       79.72       78.50     10.73 o 
   3   5   4        0.03        4.29     10.29 o 
   4   5   4        1.00        6.26      8.64 o 
   5   5   4        0.82       -1.79      8.48 o 
   6   5   4        5.19       12.18     13.17 o 
   7   5   4       38.96       27.16     12.91 o 
   8   5   4       46.46       24.21     12.52 o 
   9   5   4        5.94       12.46     12.75 o 
  10   5   4       26.36       24.59     13.85 o 
  11   5   4        3.23       23.60     13.09 o 
  12   5   4        0.18       40.94     31.19 o 
  13   5   4        0.03      -10.53     29.24 o 
  14   5   4        0.51       21.06     30.41 o 
  15   5   4        0.84       42.11     38.60 o 
 -17   6   4        2.49        0.59     22.36 o 
 -16   6   4       15.56       29.08     21.10 o 
 -15   6   4       18.64       35.12     19.93 o 
 -14   6   4        3.21        3.94     16.91 o 
 -13   6   4        5.73        7.98     19.76 o 
 -12   6   4       19.23       28.32     18.27 o 
 -11   6   4        1.16       -7.94     12.61 o 
 -10   6   4      152.88      171.68     21.16 o 
  -9   6   4       41.64       33.42     13.84 o 
  -8   6   4      329.27      378.05     31.18 o 
  -7   6   4       46.55       21.76     11.50 o 
  -6   6   4      274.60      285.61     20.96 o 
  -5   6   4     1410.16     1460.58     79.75 o 
  -4   6   4      107.53      119.00     16.15 o 
  -3   6   4      598.23      559.10     30.60 o 
  -2   6   4      843.27      893.24     31.93 o 
  -1   6   4        5.70        9.70      7.37 o 
   0   6   4      746.06      735.78     26.80 o 
   1   6   4        1.48        3.71      7.12 o 
   2   6   4       43.09       39.93     10.51 o 
   3   6   4      611.48      536.50     25.80 o 
   4   6   4      267.86      252.48     18.78 o 
   5   6   4       23.24       10.96      9.61 o 
   6   6   4      147.77      134.12     15.02 o 
   7   6   4       91.26       78.08     12.37 o 
   8   6   4        0.32        8.48     12.42 o 
   9   6   4       46.86       34.24     14.72 o 
  10   6   4        0.36       -1.54     12.20 o 
  11   6   4        1.60        7.07     19.68 o 
  12   6   4       17.89        3.12     30.41 o 
  13   6   4        9.61       28.07     33.53 o 
  14   6   4       22.05        6.63     35.48 o 
 -16   7   4        0.47       11.19     24.62 o 
 -15   7   4        0.29      -20.18     20.18 o 
 -14   7   4        2.08      -10.12     18.97 o 
 -13   7   4       14.25       24.78     18.76 o 
 -12   7   4       10.37       26.73     26.79 o 
 -11   7   4        0.20       -6.31     15.80 o 
 -10   7   4        5.80        4.37     13.06 o 
  -9   7   4      131.33      120.93     18.53 o 
  -8   7   4        3.01       25.38     13.49 o 
  -7   7   4        1.42       20.26     12.73 o 
  -6   7   4      145.54      166.52     22.23 o 
  -5   7   4      562.22      451.13     61.30 o 
  -4   7   4       39.14       27.73     13.09 o 
  -3   7   4      586.01      546.90     40.98 o 
  -2   7   4        3.48       22.84      9.83 o 
  -1   7   4     1420.69     1414.49     43.37 o 
   0   7   4        7.87        7.04      8.10 o 
   1   7   4      394.19      362.70     22.85 o 
   2   7   4      309.18      336.94     22.28 o 
   3   7   4       68.42       70.29     12.19 o 
   4   7   4        6.40       13.89      9.28 o 
   5   7   4        2.32       10.17      9.20 o 
   6   7   4       19.77       14.02     12.27 o 
   7   7   4        5.68       17.75     12.06 o 
   8   7   4      108.50      115.89     18.54 o 
   9   7   4       19.09       28.98     20.78 o 
  10   7   4       18.37       34.77     20.93 o 
  11   7   4       20.38       -3.88     26.71 o 
  12   7   4       15.89       24.96     36.65 o 
  13   7   4       39.16       77.21     42.50 o 
  14   7   4        0.27       45.23     38.99 o 
 -16   8   4        4.19        9.48     24.07 o 
 -15   8   4        0.15      -19.49     19.49 o 
 -14   8   4        2.85        6.94     21.57 o 
 -13   8   4        0.59        3.16     26.90 o 
 -12   8   4        0.65       -0.33     16.19 o 
 -11   8   4        0.66        7.06     16.65 o 
 -10   8   4       15.63        3.18     21.67 o 
  -9   8   4       24.83       15.68     13.38 o 
  -8   8   4        0.99      -11.78     11.78 o 
  -7   8   4        8.28       10.86     12.86 o 
  -6   8   4        3.20        3.18     12.19 o 
  -5   8   4      167.96      191.09     22.17 o 
  -4   8   4      127.32      132.15     18.87 o 
  -3   8   4        5.29        4.28     14.61 o 
  -2   8   4        3.58       16.56     10.33 o 
  -1   8   4      122.53      148.27     15.62 o 
   0   8   4       45.56       35.93     10.27 o 
   1   8   4      459.33      450.07     69.37 o 
   2   8   4       70.98       71.04     12.86 o 
   3   8   4        0.74       -8.92      8.92 o 
   4   8   4        8.42        3.69      9.88 o 
   5   8   4        3.03       -3.38     12.33 o 
   6   8   4        1.58      -10.14     10.14 o 
   7   8   4        1.15      -10.87     10.87 o 
   8   8   4       61.83       56.93     15.05 o 
   9   8   4      142.10      122.72     27.59 o 
  10   8   4      115.41       98.06     27.31 o 
  11   8   4       12.77       -8.33     20.82 o 
  12   8   4        3.02      -14.04     31.58 o 
  13   8   4        0.01      -14.82     34.31 o 
 -16   9   4        0.68      -31.97     41.33 o 
 -15   9   4        6.21      -11.88     25.93 o 
 -14   9   4        6.17       21.36     24.73 o 
 -13   9   4        1.67      -19.25     19.25 o 
 -12   9   4       35.19       34.28     23.20 o 
 -11   9   4       85.30       71.36     26.31 o 
 -10   9   4        1.02        3.13     17.91 o 
  -9   9   4       87.10      115.47     19.49 o 
  -8   9   4       54.68       39.30     25.66 o 
  -7   9   4        0.11      -10.96     13.93 o 
  -6   9   4        1.72       -9.82     14.18 o 
  -5   9   4      136.55      135.09     20.60 o 
  -4   9   4     1540.36     1662.43    114.75 o 
  -3   9   4     1606.56     1852.70    132.13 o 
  -2   9   4       42.84       43.84     14.69 o 
  -1   9   4      696.23      772.12     50.71 o 
   0   9   4      179.46      182.11     17.22 o 
   1   9   4       54.80       72.86     22.68 o 
   2   9   4      122.95      117.32     16.04 o 
   3   9   4        8.43       14.35     14.97 o 
   4   9   4       61.59       61.46     16.44 o 
   5   9   4       72.43       56.32     16.50 o 
   6   9   4        0.00      -10.27     10.27 o 
   7   9   4       63.88       71.14     19.16 o 
   8   9   4       36.49       53.78     15.26 o 
   9   9   4        0.01       16.20     25.93 o 
  10   9   4        5.06       -3.20     21.30 o 
  11   9   4        5.87       20.88     24.12 o 
  12   9   4        3.70      -32.75     32.75 o 
 -15  10   4        0.61       -6.22     36.65 o 
 -14  10   4       16.48       43.64     25.82 o 
 -13  10   4       23.58       28.94     25.74 o 
 -12  10   4        4.08       -0.45     21.42 o 
 -11  10   4       17.69       26.50     21.74 o 
 -10  10   4       58.89       68.22     24.17 o 
  -9  10   4        4.10        3.04     19.30 o 
  -8  10   4       15.03       22.25     16.04 o 
  -7  10   4        5.37      -12.85     12.85 o 
  -6  10   4       84.76       80.78     15.14 o 
  -5  10   4        0.09        1.02     19.20 o 
  -4  10   4       33.18       22.97     15.30 o 
  -3  10   4       39.84       44.91     28.42 o 
  -2  10   4      342.79      365.75     29.56 o 
  -1  10   4       29.63        8.23     11.24 o 
   0  10   4       20.47       23.05     11.38 o 
   1  10   4       18.40        4.33     12.21 o 
   2  10   4       17.70      -15.27     16.65 o 
   3  10   4        4.09       -3.88     14.70 o 
   4  10   4        0.74       11.13     15.19 o 
   5  10   4        1.88      -12.22     12.22 o 
   6  10   4       15.54       29.29     13.59 o 
   7  10   4        1.65        1.19     12.51 o 
   8  10   4      138.47      142.79     49.13 o 
   9  10   4      312.27      330.33     65.12 o 
  10  10   4      112.21      120.74     30.86 o 
  11  10   4       21.68       13.48     25.60 o 
 -14  11   4        0.10      -12.94     24.08 o 
 -13  11   4        9.52       19.53     25.07 o 
 -12  11   4        1.63      -19.41     19.97 o 
 -11  11   4       21.87       66.36     41.14 o 
 -10  11   4       33.70       73.30     25.36 o 
  -9  11   4        4.23        1.91     33.73 o 
  -8  11   4       22.09       16.85     19.57 o 
  -7  11   4       13.18        5.06     14.28 o 
  -6  11   4        5.38       14.51     14.75 o 
  -5  11   4        6.98       25.43     13.85 o 
  -4  11   4      194.48      181.63     19.83 o 
  -3  11   4      185.86      187.57     23.37 o 
  -2  11   4        6.19       13.48     14.39 o 
  -1  11   4       74.86      103.46     18.53 o 
   0  11   4        1.30        6.34     17.80 o 
   1  11   4        2.57      -14.04     14.04 o 
   2  11   4       19.91       12.27     17.66 o 
   3  11   4       20.73       26.65     18.90 o 
   4  11   4        0.33      -14.62     14.62 o 
   5  11   4       32.23       19.47     14.30 o 
   6  11   4       40.78       45.07     19.71 o 
   7  11   4        5.37      -12.63     12.63 o 
   8  11   4        3.71        8.19     22.88 o 
   9  11   4        6.52       30.60     25.20 o 
  10  11   4        0.00       56.46     33.34 o 
  11  11   4        4.65       -0.39     38.60 o 
 -13  12   4        2.36      -22.94     22.94 o 
 -12  12   4        0.10      -10.24     22.01 o 
 -11  12   4       17.97        6.06     23.40 o 
 -10  12   4       20.83      -27.10     27.10 o 
  -9  12   4       14.48       36.24     22.18 o 
  -8  12   4       47.69       63.78     25.18 o 
  -7  12   4       32.41       38.85     26.90 o 
  -6  12   4        0.20      -14.55     17.89 o 
  -5  12   4      181.75      189.37     25.37 o 
  -4  12   4      434.65      483.21     48.32 o 
  -3  12   4       15.37       24.07     16.38 o 
  -2  12   4      189.54      216.95     47.48 o 
  -1  12   4       10.94       15.43     19.69 o 
   0  12   4      232.92      285.27     35.31 o 
   1  12   4      159.03      162.23     42.70 o 
   2  12   4        6.38       -9.57     16.43 o 
   3  12   4       61.24       65.69     25.35 o 
   4  12   4       38.70       26.86     27.68 o 
   5  12   4        1.67      -13.17     13.17 o 
   6  12   4       20.80        8.52     15.22 o 
   7  12   4        6.34       20.73     27.49 o 
   8  12   4        0.91       29.34     25.59 o 
   9  12   4        1.03      -16.77     32.36 o 
  10  12   4        9.45      -13.75     26.02 o 
 -12  13   4       29.48       50.46     29.21 o 
 -11  13   4       17.96       21.56     26.88 o 
 -10  13   4        8.98        3.70     22.66 o 
  -9  13   4       43.00       22.45     23.87 o 
  -8  13   4        0.84       19.86     21.08 o 
  -7  13   4        0.28      -14.68     19.76 o 
  -6  13   4        0.52      -18.27     18.27 o 
  -5  13   4       14.02        7.09     24.76 o 
  -4  13   4        0.88        8.77     20.66 o 
  -3  13   4       22.21       32.31     21.48 o 
  -2  13   4       16.68       20.55     19.65 o 
  -1  13   4        0.24      -11.44     18.49 o 
   0  13   4        4.98       10.52     19.99 o 
   1  13   4        0.13      -21.22     22.03 o 
   2  13   4        5.58       -0.94     18.39 o 
   3  13   4       29.35        9.30     26.32 o 
   4  13   4       12.44        2.26     25.29 o 
   5  13   4      124.15      140.94     25.78 o 
   6  13   4        8.19       -2.75     23.48 o 
   7  13   4       69.26       78.11     36.65 o 
   8  13   4       49.59       84.87     31.02 o 
 -10  14   4        0.47       20.28     31.58 o 
  -9  14   4        7.97       22.57     24.94 o 
  -8  14   4        6.89        4.37     22.58 o 
  -7  14   4       14.26       12.09     38.21 o 
  -6  14   4       20.21       -1.56     34.31 o 
  -5  14   4        6.68       -9.36     33.53 o 
  -4  14   4        5.65        5.07     28.85 o 
  -3  14   4        4.19       -5.85     29.63 o 
  -2  14   4        2.82       27.40     22.92 o 
  -1  14   4        0.03        7.78     20.52 o 
   0  14   4       14.28       -3.06     33.34 o 
   1  14   4       16.93       33.61     21.26 o 
   2  14   4       13.92       17.89     21.42 o 
   3  14   4        0.78       15.52     40.94 o 
   4  14   4        3.87       13.81     16.90 o 
   5  14   4        0.16      -13.60     16.84 o 
   6  14   4        5.89      -23.59     23.59 o 
   7  14   4        0.60       -5.20     25.62 o 
  -7  15   4        0.10      -28.85     40.55 o 
  -6  15   4        5.07       23.01     40.16 o 
  -5  15   4        0.23      -23.01     30.80 o 
  -4  15   4       58.90       66.68     37.43 o 
  -3  15   4      106.24      101.77     39.38 o 
  -2  15   4        1.71       -0.78     29.63 o 
  -1  15   4       27.66       17.94     29.63 o 
   0  15   4        2.44       11.79     21.12 o 
   1  15   4       32.40        9.85     37.82 o 
   2  15   4       30.48       28.69     23.40 o 
   3  15   4       10.50       20.18     18.38 o 
   4  15   4        0.30       -3.44     17.89 o 
   5  15   4        3.35      -17.43     24.70 o 
  -3  16   4        1.72        7.02     34.70 o 
  -2  16   4       18.65       -6.24     31.19 o 
  -1  16   4        1.48      -10.53     30.02 o 
   0  16   4       12.58       12.09     31.19 o 
   1  16   4       19.29       20.67     31.19 o 
 -18   1   5        6.90      -15.86     23.87 o 
 -17   1   5        7.00        8.36     26.13 o 
 -16   1   5       10.00       18.78     26.71 o 
 -15   1   5        3.79        1.91     17.73 o 
 -14   1   5       80.81       53.89     17.52 o 
 -13   1   5       66.47       61.86     16.87 o 
 -12   1   5       53.08       95.08     20.54 o 
 -11   1   5      210.32      183.25     20.89 o 
 -10   1   5      301.66      303.80     24.90 o 
  -9   1   5      212.76      184.34     17.26 o 
  -8   1   5      156.42      147.48     15.90 o 
  -7   1   5        3.18       -6.62      8.89 o 
  -6   1   5       69.33       65.36     13.60 o 
  -5   1   5       19.95        9.45     13.95 o 
  -4   1   5        0.27        7.26     15.71 o 
  -3   1   5        6.58      107.36     72.91 o 
  -2   1   5        3.06       -7.72      9.35 o 
  -1   1   5       21.85       23.69     10.91 o 
   0   1   5        5.05       17.81     13.08 o 
   1   1   5       52.56       71.69     15.87 o 
   2   1   5      170.71      217.44     21.34 o 
   3   1   5      686.96      723.54     47.75 o 
   4   1   5      285.80      312.36     25.13 o 
   5   1   5      386.85      451.78     35.60 o 
   6   1   5        0.01        3.84     10.47 o 
   7   1   5      369.29      321.06     28.60 o 
   8   1   5       14.30       36.29     13.20 o 
   9   1   5        1.94      -11.04     15.96 o 
  10   1   5        1.32      -15.10     16.77 o 
  11   1   5       43.22       26.47     21.49 o 
  12   1   5        0.86       16.82     19.80 o 
  13   1   5       12.32       14.67     20.95 o 
  14   1   5        8.25       11.51     23.01 o 
 -18   2   5        2.17       22.43     39.97 o 
 -17   2   5        0.78       14.71     25.78 o 
 -16   2   5        0.31       10.39     19.19 o 
 -15   2   5       35.92       75.44     22.76 o 
 -14   2   5        4.03      -13.93     13.93 o 
 -13   2   5       38.38       58.47     16.83 o 
 -12   2   5       17.96       32.62     15.41 o 
 -11   2   5      458.52      484.50     32.17 o 
 -10   2   5       61.72       68.87     14.54 o 
  -9   2   5      114.55       86.80     14.62 o 
  -8   2   5       13.32        0.93     10.54 o 
  -7   2   5       55.67       61.83     14.58 o 
  -6   2   5       10.02        8.62     12.46 o 
  -5   2   5      194.60      190.56     21.50 o 
  -4   2   5      803.80      893.58     56.83 o 
  -3   2   5      195.25      190.19     21.56 o 
  -2   2   5       11.66        6.11     11.67 o 
  -1   2   5      392.82      380.11     32.83 o 
   0   2   5       11.54        1.35      9.58 o 
   1   2   5        0.12        8.00      9.20 o 
   2   2   5      310.00      344.58     36.98 o 
   3   2   5      383.89      388.44     29.85 o 
   4   2   5     1378.28     1442.03     70.97 o 
   5   2   5       52.14       46.86     17.81 o 
   6   2   5      269.28      260.47     43.48 o 
   7   2   5       97.52      109.05     18.50 o 
   8   2   5       65.76       42.59     15.34 o 
   9   2   5        1.82       21.61     18.32 o 
  10   2   5        5.74      -16.09     16.58 o 
  11   2   5       67.89       49.62     21.61 o 
  12   2   5       30.46       -0.01     19.92 o 
  13   2   5        0.18      -13.70     18.93 o 
  14   2   5       14.04       43.32     22.48 o 
 -18   3   5        1.86      -31.58     31.58 o 
 -17   3   5        7.25        9.66     34.12 o 
 -16   3   5       13.16       14.64     19.85 o 
 -15   3   5        1.17      -17.18     17.18 o 
 -14   3   5        0.36      -11.39     16.45 o 
 -13   3   5        7.05      -13.73     13.73 o 
 -12   3   5       15.92       20.49     20.82 o 
 -11   3   5        0.47        2.77     11.89 o 
 -10   3   5       55.09       48.64     14.02 o 
  -9   3   5       27.95        6.56     11.63 o 
  -8   3   5       47.35       20.29     13.81 o 
  -7   3   5      287.48      253.81     22.85 o 
  -6   3   5      112.52      120.92     19.19 o 
  -5   3   5       62.43       51.24     14.80 o 
  -4   3   5       53.30       26.87     16.28 o 
  -3   3   5      297.49      330.47     23.28 o 
  -2   3   5      160.06      135.89     25.60 o 
  -1   3   5       47.91       35.24     13.07 o 
   0   3   5       21.15       26.05      9.91 o 
   1   3   5       38.06       52.62     16.93 o 
   2   3   5       67.75       83.71     12.55 o 
   3   3   5      209.17      223.11     17.23 o 
   4   3   5        2.50       10.21      9.45 o 
   5   3   5        1.19        5.92     18.05 o 
   6   3   5       58.10       47.12     20.12 o 
   7   3   5        1.11       12.78     12.84 o 
   8   3   5        3.16       10.39     12.78 o 
   9   3   5       74.24       78.27     16.62 o 
  10   3   5        9.90        8.54     19.57 o 
  11   3   5        1.21       34.71     20.28 o 
  12   3   5       13.69       10.38     19.30 o 
  13   3   5        1.63       -8.52     18.93 o 
  14   3   5        0.87        1.56     32.36 o 
 -17   4   5        2.46       13.68     36.26 o 
 -16   4   5        6.18      -30.91     31.73 o 
 -15   4   5        4.77       10.22     18.20 o 
 -14   4   5        8.46       -6.79     16.00 o 
 -13   4   5       26.21       20.34     14.82 o 
 -12   4   5      137.46      162.50     19.34 o 
 -11   4   5        0.02       -8.99     12.46 o 
 -10   4   5      162.31      176.34     22.48 o 
  -9   4   5        7.19        4.93     14.79 o 
  -8   4   5        9.33       -2.40     12.69 o 
  -7   4   5      316.79      301.04     25.36 o 
  -6   4   5       63.96       53.60     15.65 o 
  -5   4   5       46.41       25.96     13.43 o 
  -4   4   5       11.53        2.97     11.88 o 
  -3   4   5      500.45      506.60     24.70 o 
  -2   4   5      992.49     1119.28     42.02 o 
  -1   4   5        7.60       21.88     18.12 o 
   0   4   5      115.48      113.30     14.05 o 
   1   4   5       53.22       63.70     11.46 o 
   2   4   5       25.83       38.94     10.13 o 
   3   4   5      420.93      414.18     21.67 o 
   4   4   5      324.59      343.83     39.59 o 
   5   4   5       40.65       34.75     14.29 o 
   6   4   5       59.37       63.41     21.93 o 
   7   4   5        1.38       16.52     15.75 o 
   8   4   5       46.96       35.48     14.66 o 
   9   4   5       40.26       38.16     15.37 o 
  10   4   5      132.26      103.32     24.90 o 
  11   4   5       37.30        4.94     18.25 o 
  12   4   5        7.43        1.65     18.83 o 
  13   4   5        1.51       27.68     35.87 o 
  14   4   5        0.90      -25.74     31.97 o 
 -17   5   5        0.44        3.77     24.09 o 
 -16   5   5        0.15       -6.50     18.81 o 
 -15   5   5        8.10      -13.99     17.82 o 
 -14   5   5       19.73       40.94     25.55 o 
 -13   5   5        4.85      -18.83     18.83 o 
 -12   5   5        9.80       18.13     15.46 o 
 -11   5   5        1.54       11.39     14.99 o 
 -10   5   5      241.81      227.05     24.42 o 
  -9   5   5       47.86       57.70     16.67 o 
  -8   5   5      104.06       98.17     18.34 o 
  -7   5   5        0.61        9.52     14.59 o 
  -6   5   5      678.50      592.31     42.64 o 
  -5   5   5       54.55       43.93     15.30 o 
  -4   5   5      593.62      539.14     35.10 o 
  -3   5   5     1381.87     1346.18    108.78 o 
  -2   5   5       56.34       76.95     11.79 o 
  -1   5   5      473.83      434.51     38.25 o 
   0   5   5      246.36      248.98     30.00 o 
   1   5   5        0.06       -7.80      7.80 o 
   2   5   5       53.85       73.93     10.61 o 
   3   5   5      386.46      343.77     29.17 o 
   4   5   5        0.44       -2.46     10.40 o 
   5   5   5      103.85      119.56     16.47 o 
   6   5   5       68.62       65.80     19.78 o 
   7   5   5        2.53        5.20     12.62 o 
   8   5   5        0.56        3.61     13.97 o 
   9   5   5        0.42       37.50     15.70 o 
  10   5   5       21.21       16.71     30.61 o 
  11   5   5       75.93       85.75     23.03 o 
  12   5   5        3.88       -9.36     29.63 o 
  13   5   5        9.61       10.92     31.97 o 
 -16   6   5        0.04        3.42     25.94 o 
 -15   6   5        0.17       10.69     23.15 o 
 -14   6   5        1.12      -20.26     20.26 o 
 -13   6   5        0.75        0.33     33.90 o 
 -12   6   5       11.82       -6.58     17.36 o 
 -11   6   5        7.11       24.87     15.81 o 
 -10   6   5        2.88        5.38     16.72 o 
  -9   6   5        8.00        9.96     14.64 o 
  -8   6   5        9.69        5.16     15.53 o 
  -7   6   5      152.29      134.99     19.51 o 
  -6   6   5        2.25       -5.84     13.00 o 
  -5   6   5        5.46       28.75     14.67 o 
  -4   6   5       12.96       22.99     14.42 o 
  -3   6   5       72.33       66.69     31.80 o 
  -2   6   5       31.65       38.60     10.94 o 
  -1   6   5       29.05       23.02     11.64 o 
   0   6   5       15.80        5.83     10.75 o 
   1   6   5       12.62        7.07      8.37 o 
   2   6   5       80.43       73.89     14.22 o 
   3   6   5      194.76      192.41     27.35 o 
   4   6   5      150.24      195.09     19.11 o 
   5   6   5       45.07       37.55     17.16 o 
   6   6   5        8.95       28.16     16.01 o 
   7   6   5       19.82       29.27     15.42 o 
   8   6   5        4.54       20.26     14.90 o 
   9   6   5        1.30       17.05     20.01 o 
  10   6   5       44.07       68.32     21.71 o 
  11   6   5        0.96       15.21     33.14 o 
  12   6   5        0.14      -17.55     31.19 o 
  13   6   5        6.32       17.55     36.65 o 
 -16   7   5        0.02       15.86     26.00 o 
 -15   7   5        0.66       17.62     23.96 o 
 -14   7   5        1.24       23.12     24.92 o 
 -13   7   5        0.09      -17.73     17.73 o 
 -12   7   5       24.23       25.15     21.30 o 
 -11   7   5       24.10       24.41     15.80 o 
 -10   7   5        4.54      -13.79     13.79 o 
  -9   7   5        1.59        6.86     16.21 o 
  -8   7   5        0.26      -12.53     12.53 o 
  -7   7   5       40.41       31.23     15.35 o 
  -6   7   5        4.32        1.99     14.36 o 
  -5   7   5        3.07        4.45     21.74 o 
  -4   7   5      257.38      259.69     43.75 o 
  -3   7   5      483.23      496.18     35.25 o 
  -2   7   5        0.35        0.94     13.55 o 
  -1   7   5      366.65      344.37     40.02 o 
   0   7   5      175.27      177.88     18.82 o 
   1   7   5        1.05       -7.92      8.27 o 
   2   7   5      183.98      174.63     24.26 o 
   3   7   5      184.45      183.93     18.83 o 
   4   7   5        0.95       18.48     14.85 o 
   5   7   5       90.56      108.26     20.47 o 
   6   7   5        0.34        2.66     15.30 o 
   7   7   5       38.77       44.77     15.80 o 
   8   7   5       79.02       64.31     18.13 o 
   9   7   5       20.47       13.89     16.09 o 
  10   7   5        0.31        7.41     33.14 o 
  11   7   5       19.09      -10.53     30.41 o 
  12   7   5        5.43        0.78     33.53 o 
 -16   8   5        3.25       22.64     29.19 o 
 -15   8   5        0.24      -20.96     20.96 o 
 -14   8   5        0.28      -20.47     23.05 o 
 -13   8   5        4.93       22.79     22.64 o 
 -12   8   5        7.34       36.49     24.35 o 
 -11   8   5       30.33       39.01     20.66 o 
 -10   8   5      125.72      131.89     21.59 o 
  -9   8   5       29.83        4.97     14.63 o 
  -8   8   5       20.66       31.05     17.01 o 
  -7   8   5      371.14      342.68     30.60 o 
  -6   8   5       14.71       11.69     14.86 o 
  -5   8   5      935.48      925.69     48.03 o 
  -4   8   5      318.28      365.31     59.91 o 
  -3   8   5      107.79      118.93     20.89 o 
  -2   8   5      683.93      743.03     41.61 o 
  -1   8   5       57.91       78.90     21.89 o 
   0   8   5       91.84       82.80     15.65 o 
   1   8   5      105.82      112.55     16.68 o 
   2   8   5       27.30       -9.19     11.09 o 
   3   8   5        0.67        9.18     14.60 o 
   4   8   5       12.86       18.31     15.25 o 
   5   8   5        4.63        5.27     14.38 o 
   6   8   5        0.26       -8.97     24.96 o 
   7   8   5        1.19      -12.73     12.73 o 
   8   8   5        0.85       -6.41     22.74 o 
   9   8   5       16.40       -5.39     20.76 o 
  10   8   5       43.87       70.20     26.75 o 
  11   8   5        9.43      -12.09     34.70 o 
 -15   9   5        2.33      -22.00     22.00 o 
 -14   9   5        1.22      -21.64     21.64 o 
 -13   9   5        0.19      -15.98     44.06 o 
 -12   9   5        0.03       -3.59     21.32 o 
 -11   9   5        0.83       14.13     37.82 o 
 -10   9   5        3.36       15.89     29.24 o 
  -9   9   5       16.99       30.10     19.92 o 
  -8   9   5       78.29       71.24     20.43 o 
  -7   9   5      178.24      180.55     46.38 o 
  -6   9   5        8.03       23.69     18.91 o 
  -5   9   5       18.24       31.68     16.10 o 
  -4   9   5        0.96        9.95     14.79 o 
  -3   9   5        7.58       12.60     14.53 o 
  -2   9   5       15.01        2.87     25.70 o 
  -1   9   5       92.53      140.82     21.03 o 
   0   9   5       12.00       32.18     14.75 o 
   1   9   5       19.77       39.48     18.46 o 
   2   9   5        2.92        5.14     15.61 o 
   3   9   5        0.73       -6.20     14.12 o 
   4   9   5        8.66      -13.37     35.63 o 
   5   9   5        0.05       -4.94     19.64 o 
   6   9   5       11.43        2.66     16.41 o 
   7   9   5       48.70       47.28     20.10 o 
   8   9   5       54.05       76.20     26.09 o 
   9   9   5       17.50       32.51     24.68 o 
  10   9   5        0.89       -5.93     23.87 o 
  11   9   5       17.84      -18.33     35.87 o 
 -14  10   5        0.09       -0.62     39.58 o 
 -13  10   5        6.80      -22.71     22.71 o 
 -12  10   5        0.67        9.30     23.31 o 
 -11  10   5       17.88       -1.95     27.10 o 
 -10  10   5        0.04       19.60     23.04 o 
  -9  10   5       16.67       39.95     23.15 o 
  -8  10   5       19.13       12.93     17.34 o 
  -7  10   5       13.03       31.21     17.24 o 
  -6  10   5       38.97       39.64     18.10 o 
  -5  10   5        2.24        5.55     15.51 o 
  -4  10   5        0.04      -15.98     15.98 o 
  -3  10   5       50.60       59.47     18.21 o 
  -2  10   5      123.75      157.03     34.21 o 
  -1  10   5       19.23        8.75     14.97 o 
   0  10   5        6.09       20.50     19.37 o 
   1  10   5       54.41       14.05     18.49 o 
   2  10   5       59.74       62.54     24.39 o 
   3  10   5        2.59      -14.54     14.54 o 
   4  10   5       54.53       67.99     19.80 o 
   5  10   5        6.36      -10.08     32.56 o 
   6  10   5       31.72       27.86     18.62 o 
   7  10   5       22.33       31.09     16.67 o 
   8  10   5        4.98        5.85     23.16 o 
   9  10   5       52.08      117.37     58.29 o 
  10  10   5       21.36       19.73     25.07 o 
 -13  11   5        0.20       11.05     25.50 o 
 -12  11   5       25.15       33.91     69.60 o 
 -11  11   5       51.99       13.77     49.13 o 
 -10  11   5        2.19        3.42     23.59 o 
  -9  11   5       17.95        1.85     28.07 o 
  -8  11   5       49.96       48.52     24.14 o 
  -7  11   5        0.37        5.05     17.13 o 
  -6  11   5       97.72       88.21     36.65 o 
  -5  11   5        0.58       33.37     18.13 o 
  -4  11   5      199.42      233.45     36.51 o 
  -3  11   5      269.76      292.80     30.02 o 
  -2  11   5       85.86       99.08     37.82 o 
  -1  11   5        0.14       13.97     19.95 o 
   0  11   5        2.36       17.78     20.86 o 
   1  11   5        0.92       -9.88     17.45 o 
   2  11   5       40.14       54.89     21.72 o 
   3  11   5       31.87       16.84     40.15 o 
   4  11   5       21.29       39.08     29.63 o 
   5  11   5       50.53       61.07     21.22 o 
   6  11   5       10.03       16.65     15.76 o 
   7  11   5        1.55       22.23     24.26 o 
   8  11   5        9.18       15.35     26.18 o 
   9  11   5        0.02       17.85     27.81 o 
 -12  12   5        2.62        7.33     27.52 o 
 -11  12   5        7.71        7.18     25.75 o 
 -10  12   5        6.97       15.31     24.98 o 
  -9  12   5        0.90      -12.10     21.16 o 
  -8  12   5        3.75       -5.07     22.81 o 
  -7  12   5       12.96      -11.11     21.23 o 
  -6  12   5       10.07        2.76     23.20 o 
  -5  12   5        0.62       -7.18     16.35 o 
  -4  12   5        9.03       16.78     21.91 o 
  -3  12   5       22.73        1.70     20.98 o 
  -2  12   5       34.43       25.15     32.95 o 
  -1  12   5        4.24      -10.66     23.20 o 
   0  12   5        7.64      -18.17     18.17 o 
   1  12   5       21.81       19.87     20.70 o 
   2  12   5       20.74       44.24     32.17 o 
   3  12   5        0.01        0.98     18.78 o 
   4  12   5        0.36       -4.98     17.45 o 
   5  12   5       34.23       20.69     20.18 o 
   6  12   5       29.86       39.97     26.32 o 
   7  12   5        0.06       -8.44     23.79 o 
   8  12   5       19.13       28.78     30.80 o 
 -10  13   5        7.00       23.40     26.40 o 
  -9  13   5       48.46       75.42     29.59 o 
  -8  13   5       37.23       48.35     26.68 o 
  -7  13   5        0.11      -21.84     34.70 o 
  -6  13   5       17.01       15.60     35.09 o 
  -5  13   5        7.83      -29.63     29.63 o 
  -4  13   5        5.49       33.11     24.31 o 
  -3  13   5        0.84       11.78     22.56 o 
  -2  13   5        8.77       34.80     24.11 o 
  -1  13   5        7.36       24.57     22.53 o 
   0  13   5        0.84      -13.92     20.28 o 
   1  13   5        5.92       41.64     25.74 o 
   2  13   5        4.62      -12.41     18.98 o 
   3  13   5        0.00      -18.17     18.17 o 
   4  13   5        0.25       16.40     28.27 o 
   5  13   5        1.91       -6.14     16.71 o 
   6  13   5        2.98       -1.80     26.52 o 
   7  13   5        0.64       50.93     31.97 o 
  -8  14   5        8.98      -21.84     38.60 o 
  -7  14   5       26.12      -33.14     35.48 o 
  -6  14   5        8.79       11.70     38.60 o 
  -5  14   5        3.71       -1.56     35.48 o 
  -4  14   5        4.50      -25.74     25.74 o 
  -3  14   5        2.66        8.97     34.31 o 
  -2  14   5       19.83       33.18     46.01 o 
  -1  14   5       16.14       64.05     26.37 o 
   0  14   5        0.58       54.46     25.74 o 
   1  14   5        4.51       -3.05     21.45 o 
   2  14   5        0.00       16.73     28.46 o 
   3  14   5       90.65       86.24     27.71 o 
   4  14   5      134.91      131.46     24.96 o 
   5  14   5       13.24       53.01     28.95 o 
  -5  15   5        6.04       25.74     42.89 o 
  -4  15   5       19.65       12.09     37.04 o 
  -3  15   5       13.08       -8.58     33.14 o 
  -2  15   5        3.08       -8.58     31.97 o 
  -1  15   5        1.98       24.96     34.70 o 
   0  15   5       17.87        7.39     25.57 o 
   1  15   5       11.89       55.72     27.36 o 
   2  15   5        6.37       42.50     42.89 o 
 -17   0   6       20.58       28.46     38.60 o 
 -16   0   6       53.54       47.96     38.21 o 
 -15   0   6       55.03       47.57     39.77 o 
 -14   0   6        5.05       -3.72     21.76 o 
 -13   0   6      141.37      113.92     29.49 o 
 -12   0   6       33.09       30.98     21.70 o 
 -11   0   6       29.66       30.79     21.07 o 
 -10   0   6       91.15       42.31     33.73 o 
  -9   0   6       48.63       41.25     15.76 o 
  -8   0   6      264.11      242.20     24.46 o 
  -7   0   6       66.08       76.85     18.48 o 
  -6   0   6       45.75       40.16     29.63 o 
  -5   0   6      102.51      192.62     42.89 o 
  -4   0   6        7.81       31.19     27.29 o 
  -3   0   6       32.86       51.08     29.24 o 
  -2   0   6      106.71       68.63     30.80 o 
  -1   0   6       12.96       37.82     27.68 o 
   0   0   6      538.87      613.75     68.63 o 
   1   0   6      431.58      561.50     65.51 o 
   2   0   6       18.93       22.62     28.07 o 
   3   0   6     1487.55     1512.14    110.35 o 
   4   0   6     1230.00     1278.18     99.43 o 
   5   0   6      503.97      442.18     61.22 o 
   6   0   6       16.89        2.34     28.07 o 
   7   0   6      102.55       87.34     37.04 o 
   8   0   6       54.79       22.62     30.80 o 
   9   0   6       58.77       50.69     32.36 o 
  10   0   6       18.55        4.68     27.29 o 
  11   0   6        1.04        7.02     31.97 o 
  12   0   6       43.56       17.94     33.53 o 
  13   0   6        0.36      -16.77     31.58 o 
 -17   1   6        3.80      -15.29     24.59 o 
 -16   1   6       15.27       39.90     25.91 o 
 -15   1   6        0.16       -1.75     17.18 o 
 -14   1   6       14.30       27.67     17.95 o 
 -13   1   6       35.77       46.42     17.52 o 
 -12   1   6       13.69       18.83     15.08 o 
 -11   1   6        9.36        1.44     12.79 o 
 -10   1   6        9.38       12.86     12.25 o 
  -9   1   6      384.21      400.55     26.62 o 
  -8   1   6      178.73      177.25     18.72 o 
  -7   1   6        6.95       15.05     13.85 o 
  -6   1   6      206.66      274.29     36.26 o 
  -5   1   6       89.72       92.12     24.81 o 
  -4   1   6        0.46       36.62     20.53 o 
  -3   1   6       81.99      117.14     25.02 o 
  -2   1   6       19.35        5.07     17.78 o 
  -1   1   6        0.06       26.50     18.88 o 
   0   1   6      113.79      101.30     24.15 o 
   1   1   6       85.53      106.57     25.35 o 
   2   1   6       92.73       99.63     19.54 o 
   3   1   6      354.14      317.50     36.24 o 
   4   1   6      317.19      287.62     36.37 o 
   5   1   6      218.41      248.35     34.04 o 
   6   1   6       17.73       35.68     22.18 o 
   7   1   6        0.60       -5.31     18.97 o 
   8   1   6       25.65        6.63     20.68 o 
   9   1   6        4.28       11.65     21.61 o 
  10   1   6        0.01       -4.45     22.81 o 
  11   1   6        1.69        2.34     20.95 o 
  12   1   6        9.16       15.94     23.36 o 
  13   1   6        3.53       42.03     24.39 o 
 -17   2   6        0.78       -8.49     23.84 o 
 -16   2   6        0.60      -18.66     26.18 o 
 -15   2   6        4.32        0.91     18.78 o 
 -14   2   6        0.48      -14.80     14.80 o 
 -13   2   6        4.37        6.55     18.71 o 
 -12   2   6        0.12       20.42     15.19 o 
 -11   2   6       41.04       63.35     15.22 o 
 -10   2   6      150.74      166.87     18.93 o 
  -9   2   6      301.92      292.66     26.05 o 
  -8   2   6       50.37       34.04     15.80 o 
  -7   2   6       58.96       28.12     15.37 o 
  -6   2   6       66.58       69.23     17.98 o 
  -5   2   6       13.33        2.36     19.15 o 
  -4   2   6        3.91       -6.39     17.76 o 
  -3   2   6       31.05       40.93     21.50 o 
  -2   2   6      201.36      173.98     28.54 o 
  -1   2   6      114.28      122.14     32.75 o 
   0   2   6       73.91       80.11     23.27 o 
   1   2   6      392.83      430.75     33.09 o 
   2   2   6       15.24       12.25     15.30 o 
   3   2   6      130.48      119.75     21.12 o 
   4   2   6      132.26      115.76     26.61 o 
   5   2   6      314.94      309.39     36.94 o 
   6   2   6       43.73       31.74     22.16 o 
   7   2   6        2.65      -12.64     12.64 o 
   8   2   6        8.40       36.07     21.51 o 
   9   2   6       13.81        4.02     20.95 o 
  10   2   6       19.66       30.41     23.08 o 
  11   2   6        1.35       27.87     22.86 o 
  12   2   6        0.46       30.41     23.71 o 
 -17   3   6        6.24       27.69     27.56 o 
 -16   3   6        9.23       25.85     22.04 o 
 -15   3   6       15.33       68.04     22.88 o 
 -14   3   6       23.71        4.89     21.56 o 
 -13   3   6        2.28        4.67     16.99 o 
 -12   3   6        5.19       27.15     14.41 o 
 -11   3   6        4.68        2.15     15.04 o 
 -10   3   6        0.88       10.31     14.97 o 
  -9   3   6       38.53       40.13     16.95 o 
  -8   3   6      135.57      134.46     21.05 o 
  -7   3   6        0.03      -12.15     13.60 o 
  -6   3   6       41.57       44.59     19.61 o 
  -5   3   6        1.29       -6.05     16.87 o 
  -4   3   6       47.54       25.17     21.37 o 
  -3   3   6      148.88      149.52     44.65 o 
  -2   3   6        7.31      -12.84     16.76 o 
  -1   3   6        4.27       27.53     19.00 o 
   0   3   6      471.63      534.80     36.69 o 
   1   3   6       64.44       71.38     18.29 o 
   2   3   6     1369.73     1418.57     98.06 o 
   3   3   6      312.52      337.36     29.68 o 
   4   3   6       21.14       20.18     11.33 o 
   5   3   6       53.73       88.08     24.77 o 
   6   3   6       49.81       65.14     24.52 o 
   7   3   6        0.16       -4.31     13.64 o 
   8   3   6       63.48       71.05     25.25 o 
   9   3   6       14.10       17.91     21.89 o 
  10   3   6       38.55       61.22     32.75 o 
  11   3   6       63.85       88.68     25.76 o 
  12   3   6        1.74       29.53     27.88 o 
 -17   4   6       10.06        8.97     40.55 o 
 -16   4   6        1.31        6.29     24.27 o 
 -15   4   6        0.89       -7.31     18.50 o 
 -14   4   6        0.81      -14.28     16.97 o 
 -13   4   6       26.58        6.40     18.98 o 
 -12   4   6        0.76       -0.98     15.09 o 
 -11   4   6       65.10       64.72     18.65 o 
 -10   4   6      168.91      109.02     20.34 o 
  -9   4   6       55.62       58.10     17.14 o 
  -8   4   6      166.78      124.55     20.84 o 
  -7   4   6      174.96      201.68     24.20 o 
  -6   4   6        1.28        3.21     14.90 o 
  -5   4   6      264.08      251.42     27.34 o 
  -4   4   6       83.16       81.45     14.07 o 
  -3   4   6       61.51       56.32     22.57 o 
  -2   4   6      111.13       96.67     24.95 o 
  -1   4   6        0.17       -3.17     17.19 o 
   0   4   6      121.63      117.94     20.36 o 
   1   4   6       86.58      106.25     19.59 o 
   2   4   6       12.41       39.97     16.35 o 
   3   4   6        3.93        2.61     10.32 o 
   4   4   6        0.70        5.61     19.55 o 
   5   4   6       26.66       15.63     20.71 o 
   6   4   6        9.97       14.15     20.38 o 
   7   4   6        8.14       26.12     15.95 o 
   8   4   6        0.82        3.26     19.85 o 
   9   4   6       16.73       20.06     28.46 o 
  10   4   6        0.85      -20.16     20.26 o 
  11   4   6        2.27       -5.74     20.14 o 
  12   4   6        2.96       11.70     37.43 o 
 -16   5   6        0.43      -24.45     24.45 o 
 -15   5   6       11.67       40.14     26.61 o 
 -14   5   6       17.61        4.33     23.76 o 
 -13   5   6        7.28       10.95     19.79 o 
 -12   5   6        5.94        0.34     15.90 o 
 -11   5   6        4.56       11.91     15.63 o 
 -10   5   6        4.51       -7.49     20.45 o 
  -9   5   6        7.06       -4.41     15.93 o 
  -8   5   6       36.68       33.44     15.73 o 
  -7   5   6        0.54      -15.49     15.49 o 
  -6   5   6       19.71       29.55     16.52 o 
  -5   5   6        9.12      -11.40     15.55 o 
  -4   5   6      101.68      101.83     20.48 o 
  -3   5   6       87.12       56.57     17.01 o 
  -2   5   6       15.76       28.04     15.21 o 
  -1   5   6       14.64        4.40     15.48 o 
   0   5   6       71.37       59.18     15.61 o 
   1   5   6        8.33       14.92     13.23 o 
   2   5   6       10.91        6.17     16.72 o 
   3   5   6       22.95       13.18     14.24 o 
   4   5   6      190.15      136.20     27.25 o 
   5   5   6        0.56        5.51     19.64 o 
   6   5   6       16.75        2.09     20.25 o 
   7   5   6        7.53       14.62     15.44 o 
   8   5   6        1.00       10.01     15.99 o 
   9   5   6        8.95      -14.61     20.03 o 
  10   5   6        4.98       18.70     20.93 o 
  11   5   6        0.45       42.89     38.99 o 
  12   5   6        2.02        7.02     36.65 o 
 -16   6   6        6.80       -7.10     27.51 o 
 -15   6   6        1.48      -21.82     24.59 o 
 -14   6   6        1.53       -8.06     32.75 o 
 -13   6   6        1.89       22.64     21.14 o 
 -12   6   6        2.70       -8.56     19.60 o 
 -11   6   6        3.79        6.65     16.11 o 
 -10   6   6        0.67      -14.50     14.50 o 
  -9   6   6       15.88        3.38     14.99 o 
  -8   6   6       18.72        5.76     18.04 o 
  -7   6   6      196.71      202.72     24.70 o 
  -6   6   6       32.83       11.29     16.10 o 
  -5   6   6      109.48      130.52     22.37 o 
  -4   6   6      560.82      587.76     40.20 o 
  -3   6   6       17.05        9.81     16.92 o 
  -2   6   6      326.73      230.97     25.75 o 
  -1   6   6      425.88      368.65     41.67 o 
   0   6   6        4.00        0.43     12.57 o 
   1   6   6      454.24      415.40     46.15 o 
   2   6   6       21.03       17.88     10.01 o 
   3   6   6      185.85      161.10     24.98 o 
   4   6   6       79.37       51.70     27.70 o 
   5   6   6       58.47       91.40     21.29 o 
   6   6   6        0.79       -3.05     19.76 o 
   7   6   6       17.90       48.64     18.89 o 
   8   6   6        0.12        1.42     16.55 o 
   9   6   6       46.55       40.26     23.98 o 
  10   6   6       37.75      -11.31     32.75 o 
  11   6   6        5.80       86.17     42.50 o 
 -15   7   6        2.63        1.83     26.29 o 
 -14   7   6        9.22       16.35     30.22 o 
 -13   7   6        4.10       -9.15     22.67 o 
 -12   7   6        0.93       23.96     21.02 o 
 -11   7   6        2.61       15.33     17.06 o 
 -10   7   6        0.09      -14.92     14.92 o 
  -9   7   6       71.90       40.48     18.69 o 
  -8   7   6      186.31      189.88     25.04 o 
  -7   7   6        0.34       -7.10     15.44 o 
  -6   7   6      152.09      125.42     30.11 o 
  -5   7   6       27.17       37.78     16.94 o 
  -4   7   6      279.05      289.42     29.84 o 
  -3   7   6      339.82      357.09     31.51 o 
  -2   7   6       13.76       18.10     21.84 o 
  -1   7   6       18.36       17.25     18.04 o 
   0   7   6       26.63       40.93     17.88 o 
   1   7   6       21.33       20.09     17.64 o 
   2   7   6       24.08       18.09     16.89 o 
   3   7   6       11.08        6.40     16.15 o 
   4   7   6        7.63       17.31     17.91 o 
   5   7   6       27.98       -7.85     25.26 o 
   6   7   6       15.16      -14.85     18.43 o 
   7   7   6        9.45       18.18     17.22 o 
   8   7   6       34.90       39.76     18.94 o 
   9   7   6       12.32       -3.12     32.75 o 
  10   7   6        0.83      -24.96     32.36 o 
 -15   8   6        1.74       68.30     37.82 o 
 -14   8   6        0.60       10.70     25.46 o 
 -13   8   6        2.59      -20.26     24.08 o 
 -12   8   6        2.58        1.18     23.56 o 
 -11   8   6       22.04       -0.78     22.95 o 
 -10   8   6       35.71       12.63     17.98 o 
  -9   8   6        6.66        6.11     16.45 o 
  -8   8   6       15.93       11.50     16.98 o 
  -7   8   6       48.03       26.98     17.75 o 
  -6   8   6        2.36       -8.74     15.60 o 
  -5   8   6        1.23       10.95     16.20 o 
  -4   8   6      108.72       93.43     21.04 o 
  -3   8   6      218.53      267.77     38.53 o 
  -2   8   6      165.29      182.05     31.01 o 
  -1   8   6      124.13      120.37     27.14 o 
   0   8   6        0.57      -15.32     15.32 o 
   1   8   6       21.02        6.01     16.58 o 
   2   8   6       72.15       43.13     19.17 o 
   3   8   6       25.22       42.06     17.67 o 
   4   8   6        6.89      -16.15     16.15 o 
   5   8   6       17.79        2.48     19.30 o 
   6   8   6        0.14      -17.09     17.09 o 
   7   8   6        2.17      -14.68     16.25 o 
   8   8   6        0.74        2.11     22.62 o 
   9   8   6        0.19      -27.29     34.70 o 
  10   8   6        2.32       31.58     40.94 o 
 -14   9   6       11.11        4.89     26.11 o 
 -13   9   6        1.82      -11.67     23.78 o 
 -12   9   6       27.76      -11.61     28.07 o 
 -11   9   6       24.83       27.79     25.24 o 
 -10   9   6        1.35      -19.77     19.77 o 
  -9   9   6       13.37       29.29     19.17 o 
  -8   9   6       40.89       39.34     19.93 o 
  -7   9   6        0.78       23.38     17.85 o 
  -6   9   6       40.40       54.85     19.68 o 
  -5   9   6       22.27       46.03     31.90 o 
  -4   9   6        6.56       31.86     17.39 o 
  -3   9   6       68.22       75.73     20.60 o 
  -2   9   6       21.99       -4.21     20.95 o 
  -1   9   6        2.10      -35.28     48.11 o 
   0   9   6      114.91      109.67     25.80 o 
   1   9   6       51.73       26.16     27.86 o 
   2   9   6       28.78       46.59     20.48 o 
   3   9   6       71.03       55.39     21.17 o 
   4   9   6       21.70       35.03     21.07 o 
   5   9   6        4.33       26.78     39.58 o 
   6   9   6       31.38       27.07     22.29 o 
   7   9   6        0.71       17.49     18.01 o 
   8   9   6       12.43       21.31     24.09 o 
   9   9   6        5.12      -11.70     35.48 o 
 -13  10   6        7.05       38.48     62.58 o 
 -12  10   6       15.34        0.61     25.72 o 
 -11  10   6        0.12      -22.42     22.42 o 
 -10  10   6       33.48       24.16     25.43 o 
  -9  10   6       77.81       89.85     28.75 o 
  -8  10   6        0.30       12.61     24.65 o 
  -7  10   6       79.04      110.86     23.69 o 
  -6  10   6       47.84       90.20     22.76 o 
  -5  10   6        0.27       17.04     17.53 o 
  -4  10   6        4.57       14.66     18.08 o 
  -3  10   6      342.17      311.03     43.81 o 
  -2  10   6      443.84      535.96    128.29 o 
  -1  10   6       73.61       55.28     24.82 o 
   0  10   6        2.98      -20.57     21.25 o 
   1  10   6      109.96       72.77     37.44 o 
   2  10   6        4.59      -23.93     33.97 o 
   3  10   6       22.97        5.60     38.38 o 
   4  10   6        1.59        4.77     24.96 o 
   5  10   6        0.26      -18.52     18.52 o 
   6  10   6       15.72       20.19     27.10 o 
   7  10   6        3.74       54.00     26.86 o 
   8  10   6       10.83       23.23     25.57 o 
 -12  11   6        1.98       24.66     28.13 o 
 -11  11   6        0.61       -8.47     24.79 o 
 -10  11   6        0.30      -15.06     23.56 o 
  -9  11   6       10.21       22.28     25.27 o 
  -8  11   6        0.35       14.47     23.98 o 
  -7  11   6       19.62       23.94     23.51 o 
  -6  11   6       28.57       39.80     20.28 o 
  -5  11   6        1.40       -8.35     17.61 o 
  -4  11   6       27.82        9.92     24.37 o 
  -3  11   6       24.39       55.74     26.68 o 
  -2  11   6       16.96       34.82     24.12 o 
  -1  11   6        0.00      -19.48     19.48 o 
   0  11   6        8.51       17.35     22.62 o 
   1  11   6       23.62        2.98     20.12 o 
   2  11   6        1.27      -16.13     21.06 o 
   3  11   6        3.13        8.55     20.30 o 
   4  11   6        0.21      -15.11     19.76 o 
   5  11   6        3.04       -8.74     31.00 o 
   6  11   6        2.13        6.59     23.23 o 
   7  11   6        0.33       51.32     46.79 o 
 -10  12   6       18.45        3.88     26.32 o 
  -9  12   6        1.12       -0.18     25.20 o 
  -8  12   6       23.98        1.33     27.88 o 
  -7  12   6       36.62       23.01     40.94 o 
  -6  12   6        0.11      -34.31     34.31 o 
  -5  12   6       24.86       33.94     27.68 o 
  -4  12   6       14.34       49.25     26.88 o 
  -3  12   6        9.94      -22.06     22.06 o 
  -2  12   6       18.00        5.25     23.12 o 
  -1  12   6        1.23       -9.17     20.87 o 
   0  12   6       14.98       -6.83     21.63 o 
   1  12   6        1.38        7.24     21.63 o 
   2  12   6        7.39       27.95     34.31 o 
   3  12   6        1.56      -21.45     21.45 o 
   4  12   6       47.94       82.04     46.01 o 
   5  12   6       14.51       14.43     38.21 o 
   6  12   6       26.43       53.13     31.09 o 
  -8  13   6        2.17        4.68     44.06 o 
  -7  13   6        3.65        7.80     43.28 o 
  -6  13   6        7.72       21.84     44.45 o 
  -5  13   6        2.75      -35.48     35.48 o 
  -4  13   6       58.83       88.12     47.18 o 
  -3  13   6       80.20       81.65     69.02 o 
  -2  13   6        8.50       11.06     32.56 o 
  -1  13   6        3.43       32.79     45.62 o 
   0  13   6       12.47       15.12     24.54 o 
   1  13   6        7.25       -8.81     24.07 o 
   2  13   6       94.48      123.68     43.87 o 
   3  13   6       15.91       30.12     29.05 o 
   4  13   6        5.72       25.70     24.76 o 
  -5  14   6        0.19      -38.21     38.21 o 
  -4  14   6        2.86      -32.75     32.75 o 
  -3  14   6       12.50      -19.11     35.87 o 
  -2  14   6        9.77      -12.87     34.70 o 
  -1  14   6        3.61      -23.40     23.40 o 
   0  14   6       19.19       21.50     45.43 o 
   1  14   6        4.50       -6.20     33.92 o 
 -16   1   7        2.45       -6.43     24.54 o 
 -15   1   7        1.65       34.05     21.33 o 
 -14   1   7       13.33       -6.06     16.99 o 
 -13   1   7       13.98        9.84     16.58 o 
 -12   1   7        0.29      -14.33     14.33 o 
 -11   1   7        2.20       -2.96     13.98 o 
 -10   1   7        2.00       21.10     18.10 o 
  -9   1   7       46.45       25.54     23.19 o 
  -8   1   7       36.66       29.46     20.91 o 
  -7   1   7        4.43       20.63     23.15 o 
  -6   1   7        5.77       -7.40     19.82 o 
  -5   1   7       14.87        4.92     21.37 o 
  -4   1   7        4.50        7.31     21.81 o 
  -3   1   7      251.23      248.79     35.61 o 
  -2   1   7       90.52       75.57     25.85 o 
  -1   1   7      144.11      157.57     41.92 o 
   0   1   7      151.65      179.99     32.63 o 
   1   1   7       60.65       57.32     25.09 o 
   2   1   7       15.28       27.09     23.02 o 
   3   1   7       64.43      106.51     28.25 o 
   4   1   7        1.54       25.94     23.02 o 
   5   1   7      110.38      108.38     29.19 o 
   6   1   7      125.05       90.95     28.20 o 
   7   1   7        1.05       -4.74     22.53 o 
   8   1   7       31.24       44.96     25.20 o 
   9   1   7       29.79       20.00     25.45 o 
  10   1   7        1.27       34.68     25.17 o 
  11   1   7        0.42       13.05     26.15 o 
 -16   2   7        5.03        7.84     21.76 o 
 -15   2   7       12.34       29.80     22.52 o 
 -14   2   7       11.94        2.42     20.82 o 
 -13   2   7       19.00       30.20     17.81 o 
 -12   2   7       66.17       53.50     21.80 o 
 -11   2   7       14.07       19.68     23.12 o 
 -10   2   7       55.34       53.79     17.60 o 
  -9   2   7       33.71       29.94     17.58 o 
  -8   2   7      240.84      190.98     27.07 o 
  -7   2   7      244.02      194.91     49.72 o 
  -6   2   7        5.46      -20.37     20.37 o 
  -5   2   7       33.85       52.04     24.90 o 
  -4   2   7      151.77      142.86     31.02 o 
  -3   2   7       17.98      -15.86     19.28 o 
  -2   2   7        4.36        2.88     21.18 o 
  -1   2   7       54.20       63.95     25.09 o 
   0   2   7      106.86      101.46     27.98 o 
   1   2   7        9.28       38.96     23.42 o 
   2   2   7        7.52       25.15     22.88 o 
   3   2   7       47.53       54.03     40.55 o 
   4   2   7      213.17      199.37     34.87 o 
   5   2   7       45.13       79.09     26.75 o 
   6   2   7        2.09        4.18     22.37 o 
   7   2   7       44.70       60.29     28.09 o 
   8   2   7        4.32       -8.88     22.33 o 
   9   2   7       17.48       13.30     24.95 o 
  10   2   7       23.03       -4.91     23.59 o 
  11   2   7        0.85       28.94     33.14 o 
 -16   3   7        2.79        5.40     37.24 o 
 -15   3   7        7.01      -10.97     23.80 o 
 -14   3   7        1.33      -22.04     24.96 o 
 -13   3   7        0.59       -9.96     21.46 o 
 -12   3   7        1.33      -11.85     18.42 o 
 -11   3   7        3.87        8.46     20.19 o 
 -10   3   7       37.61        2.62     19.59 o 
  -9   3   7       38.36       36.43     17.35 o 
  -8   3   7       17.60       20.37     17.69 o 
  -7   3   7       13.34       46.01     24.26 o 
  -6   3   7        4.30      -29.44     29.44 o 
  -5   3   7        5.49       -5.33     31.39 o 
  -4   3   7       12.78        6.00     22.47 o 
  -3   3   7       19.58       50.83     25.57 o 
  -2   3   7       78.65       43.82     29.24 o 
  -1   3   7      147.78       92.66     43.67 o 
   0   3   7        5.65       -6.08     19.95 o 
   1   3   7       14.46       20.17     26.90 o 
   2   3   7       67.81       47.62     25.07 o 
   3   3   7       26.04       25.85     23.27 o 
   4   3   7       13.41       -4.17     20.26 o 
   5   3   7        1.62       41.70     25.35 o 
   6   3   7       25.05       10.79     24.58 o 
   7   3   7        0.01       29.35     24.80 o 
   8   3   7        5.72       10.70     22.76 o 
   9   3   7        2.35       17.38     37.63 o 
  10   3   7        0.18      -23.42     23.42 o 
  11   3   7       16.96      -17.16     37.43 o 
 -16   4   7        0.33       16.38     46.01 o 
 -15   4   7        0.37        1.37     25.66 o 
 -14   4   7        2.55        0.67     23.58 o 
 -13   4   7       12.68       11.04     22.04 o 
 -12   4   7        0.20       12.22     19.37 o 
 -11   4   7        3.98       -2.81     19.36 o 
 -10   4   7        0.33      -14.65     14.65 o 
  -9   4   7        0.00        8.50     16.70 o 
  -8   4   7        2.06       -5.10     21.72 o 
  -7   4   7        0.85      -11.94     16.08 o 
  -6   4   7       66.06       71.83     21.27 o 
  -5   4   7        7.16       10.43     23.64 o 
  -4   4   7      110.67       88.18     18.23 o 
  -3   4   7        0.00       31.31     43.09 o 
  -2   4   7      578.56      548.38     66.29 o 
  -1   4   7      459.28      435.27     94.75 o 
   0   4   7       20.00        5.14     23.04 o 
   1   4   7      101.97       81.72     37.82 o 
   2   4   7       18.19        6.70     22.56 o 
   3   4   7        0.19       -4.40     48.94 o 
   4   4   7       28.49        8.81     21.86 o 
   5   4   7       20.75       49.21     44.06 o 
   6   4   7        7.59        5.94     22.60 o 
   7   4   7       16.53       19.58     24.19 o 
   8   4   7        3.67        4.87     23.16 o 
   9   4   7        5.05       42.50     29.44 o 
  10   4   7        0.51       13.36     25.77 o 
 -15   5   7        3.15      -14.19     24.37 o 
 -14   5   7        9.79        8.68     26.02 o 
 -13   5   7        4.46      -10.24     43.87 o 
 -12   5   7        6.08      -18.00     18.00 o 
 -11   5   7       29.47        6.18     18.07 o 
 -10   5   7       38.63       42.40     18.98 o 
  -9   5   7       70.93       69.63     23.58 o 
  -8   5   7      203.37      192.26     25.76 o 
  -7   5   7        3.61        0.77     22.70 o 
  -6   5   7       93.54       71.35     21.28 o 
  -5   5   7      152.00      133.99     53.03 o 
  -4   5   7       20.66       -9.06     22.04 o 
  -3   5   7       25.68       31.53     18.46 o 
  -2   5   7       64.54       95.44     22.06 o 
  -1   5   7       60.51       66.32     22.16 o 
   0   5   7      189.54      204.87     27.63 o 
   1   5   7        6.25       30.47     18.97 o 
   2   5   7        0.02       14.59     21.45 o 
   3   5   7        6.46       41.69     23.16 o 
   4   5   7       23.46       20.02     23.16 o 
   5   5   7       87.83       64.88     27.26 o 
   6   5   7       37.70       25.48     24.39 o 
   7   5   7        0.20       27.16     24.12 o 
   8   5   7        9.46       13.59     24.92 o 
   9   5   7        0.09        3.58     25.02 o 
  10   5   7       40.05       24.57     40.94 o 
 -15   6   7        0.01       -5.06     26.98 o 
 -14   6   7        0.06        5.52     25.84 o 
 -13   6   7        6.03       -9.48     37.63 o 
 -12   6   7        1.63       -5.70     26.13 o 
 -11   6   7        6.73       28.27     18.87 o 
 -10   6   7        4.78        1.27     17.92 o 
  -9   6   7        0.17      -20.64     21.33 o 
  -8   6   7       51.84       58.04     19.47 o 
  -7   6   7       55.65       45.38     19.46 o 
  -6   6   7        5.18       16.32     18.32 o 
  -5   6   7       28.58       21.83     22.79 o 
  -4   6   7        9.61       12.42     23.24 o 
  -3   6   7        0.73      -12.51     16.16 o 
  -2   6   7        0.73       22.99     17.83 o 
  -1   6   7       30.74       56.93     19.76 o 
   0   6   7        7.48        0.05     17.44 o 
   1   6   7        5.22       -0.69     28.93 o 
   2   6   7        3.37        6.66     17.97 o 
   3   6   7        0.05      -11.68     19.95 o 
   4   6   7       22.66       33.12     20.67 o 
   5   6   7        5.36      -21.30     21.30 o 
   6   6   7        0.55       11.21     25.35 o 
   7   6   7        8.30        3.72     24.31 o 
   8   6   7        4.21        4.99     43.28 o 
   9   6   7        0.84       26.52     40.16 o 
 -14   7   7        2.64       18.71     28.29 o 
 -13   7   7        1.21        0.12     25.59 o 
 -12   7   7        6.16       16.87     26.04 o 
 -11   7   7        8.54       26.72     23.05 o 
 -10   7   7        0.50       -3.91     17.21 o 
  -9   7   7       47.93       39.62     22.96 o 
  -8   7   7       29.82       22.93     25.10 o 
  -7   7   7        1.04        1.74     17.85 o 
  -6   7   7       19.53       49.37     20.58 o 
  -5   7   7        9.74       31.69     18.80 o 
  -4   7   7       49.66       81.77     29.21 o 
  -3   7   7      233.02      223.28     41.72 o 
  -2   7   7      101.99       27.17     23.98 o 
  -1   7   7       27.14       16.56     19.07 o 
   0   7   7       88.40       77.84     23.07 o 
   1   7   7       12.52       -6.03     17.81 o 
   2   7   7       16.17       25.18     19.64 o 
   3   7   7       34.76       17.01     20.71 o 
   4   7   7       46.57       54.46     24.48 o 
   5   7   7        4.92       20.35     24.80 o 
   6   7   7        0.23      -31.95     50.11 o 
   7   7   7        1.70        1.51     26.52 o 
   8   7   7        5.47       47.18     42.50 o 
 -13   8   7       13.17       -1.64     25.73 o 
 -12   8   7        1.68      -19.43     24.29 o 
 -11   8   7        0.97      -22.37     22.37 o 
 -10   8   7       16.57       29.26     28.18 o 
  -9   8   7       72.99      109.36     26.13 o 
  -8   8   7        0.09        4.05     27.42 o 
  -7   8   7       41.01      -11.98     19.15 o 
  -6   8   7       61.08       47.75     21.23 o 
  -5   8   7        8.78       39.14     19.81 o 
  -4   8   7       17.41       74.95     29.72 o 
  -3   8   7       14.68       22.57     25.62 o 
  -2   8   7       36.40       46.23     27.29 o 
  -1   8   7      111.16      119.96     29.98 o 
   0   8   7        3.09      -16.06     32.36 o 
   1   8   7       63.14       69.80     25.88 o 
   2   8   7       32.00       42.44     22.69 o 
   3   8   7        2.49      -17.17     17.17 o 
   4   8   7       46.72       59.14     25.70 o 
   5   8   7        9.41      -21.06     21.06 o 
   6   8   7       13.51       21.65     27.23 o 
   7   8   7        5.30        2.37     32.75 o 
 -13   9   7        0.01       -9.36     48.35 o 
 -12   9   7        1.11        9.52     27.33 o 
 -11   9   7        0.60      -24.12     51.08 o 
 -10   9   7       11.23       19.80     24.98 o 
  -9   9   7        3.43       -6.98     22.50 o 
  -8   9   7       39.73       33.95     21.68 o 
  -7   9   7        0.13       10.58     19.52 o 
  -6   9   7        0.13       -9.09     17.92 o 
  -5   9   7       22.16       55.47     21.84 o 
  -4   9   7       51.01       62.98     28.14 o 
  -3   9   7       22.41       11.70     25.37 o 
  -2   9   7       13.74       16.17     28.46 o 
  -1   9   7       16.85       40.10     28.07 o 
   0   9   7       47.06       16.20     22.98 o 
   1   9   7        0.30      -15.34     19.40 o 
   2   9   7       10.13       -6.87     20.55 o 
   3   9   7       10.96        7.97     21.35 o 
   4   9   7        1.12       -0.40     21.27 o 
   5   9   7        4.39       18.12     24.25 o 
   6   9   7        0.20      -24.18     33.14 o 
 -11  10   7        1.12      -22.05     38.02 o 
 -10  10   7       46.63       34.46     29.18 o 
  -9  10   7       15.20       22.18     60.24 o 
  -8  10   7       18.59       10.59     25.01 o 
  -7  10   7       30.43       36.95     21.70 o 
  -6  10   7        2.34      -24.19     24.19 o 
  -5  10   7       18.11       25.64     28.09 o 
  -4  10   7        0.20       13.27     25.22 o 
  -3  10   7       26.89       66.15     28.36 o 
  -2  10   7       45.57       29.53     29.83 o 
  -1  10   7       54.31       33.19     57.12 o 
   0  10   7       44.66        8.49     31.78 o 
   1  10   7        0.53        0.25     23.26 o 
   2  10   7        4.35      -14.66     31.97 o 
   3  10   7        0.69       -0.74     22.13 o 
   4  10   7        3.69       -6.76     22.39 o 
   5  10   7        3.25      -10.11     23.65 o 
 -10  11   7        5.50       47.96     39.77 o 
  -9  11   7        8.08       -8.40     25.46 o 
  -8  11   7       15.96      -31.19     42.50 o 
  -7  11   7        5.48      -24.96     38.99 o 
  -6  11   7       17.86       46.08     33.53 o 
  -5  11   7        5.51        9.53     26.33 o 
  -4  11   7        0.10      -11.87     25.20 o 
  -3  11   7        0.31       37.92     28.18 o 
  -2  11   7        0.41      -22.66     23.68 o 
  -1  11   7       12.20      -13.21     22.71 o 
   0  11   7       32.16       85.68     68.24 o 
   1  11   7        0.24      -19.97     22.66 o 
   2  11   7       28.43        5.65     23.59 o 
   3  11   7       50.18       84.78     29.01 o 
   4  11   7        6.04       10.12     25.56 o 
  -7  12   7        0.16       56.54     46.79 o 
  -6  12   7        2.36       77.60     52.64 o 
  -5  12   7        0.13       -2.20     47.96 o 
  -4  12   7        4.49      -17.20     26.88 o 
  -3  12   7       12.87        8.19     38.99 o 
  -2  12   7       54.41       35.34     29.03 o 
  -1  12   7       78.26       34.52     43.09 o 
   0  12   7        1.62       33.47     26.98 o 
   1  12   7        8.17       18.76     25.36 o 
   2  12   7        4.12        5.96     44.45 o 
   3  12   7        0.08       24.18     43.67 o 
  -4  13   7        2.52      -35.48     35.48 o 
  -3  13   7        0.29       42.31     31.16 o 
  -2  13   7        0.02      -26.31     26.31 o 
  -1  13   7        1.30        0.00     38.60 o 
 -15   0   8       15.18       -6.24     46.79 o 
 -14   0   8       14.97       -5.95     25.35 o 
 -13   0   8        0.20      -22.63     32.95 o 
 -12   0   8       53.72       69.80     49.13 o 
 -11   0   8       28.14       56.15     40.94 o 
 -10   0   8       13.61       42.89     42.11 o 
  -9   0   8       11.14       32.36     38.21 o 
  -8   0   8      136.77      143.10     48.35 o 
  -7   0   8      257.75      291.67     62.39 o 
  -6   0   8      136.47      155.19     50.69 o 
  -5   0   8      261.94      168.06     51.08 o 
  -4   0   8      235.00      228.11     54.98 o 
  -3   0   8        0.58       -0.39     33.92 o 
  -2   0   8       93.89       74.09     37.04 o 
  -1   0   8       67.33       48.35     37.82 o 
   0   0   8       26.29       19.89     34.31 o 
   1   0   8       80.56      118.93     44.84 o 
   2   0   8        8.27       24.18     37.04 o 
   3   0   8        3.43       -3.12     34.31 o 
   4   0   8        1.18       -3.51     31.97 o 
   5   0   8        0.03       54.59     41.72 o 
   6   0   8       13.91       57.71     44.06 o 
   7   0   8       34.99       29.24     41.33 o 
   8   0   8       20.32        5.07     42.11 o 
   9   0   8        0.09       24.18     40.16 o 
 -15   1   8        0.16      -32.75     46.01 o 
 -14   1   8        4.36      -12.36     22.42 o 
 -13   1   8        1.66        9.87     21.38 o 
 -12   1   8        0.45       22.81     21.70 o 
 -11   1   8       25.88        4.00     48.16 o 
 -10   1   8       35.78       69.94     32.01 o 
  -9   1   8       17.49      -12.99     35.09 o 
  -8   1   8       28.70       22.74     27.29 o 
  -7   1   8        4.02       17.25     38.21 o 
  -6   1   8       37.89       58.40     28.63 o 
  -5   1   8        8.72      -15.81     22.47 o 
  -4   1   8       36.38       60.76     33.53 o 
  -3   1   8        9.47        0.06     23.98 o 
  -2   1   8       29.01        2.95     23.42 o 
  -1   1   8       31.98       12.28     30.02 o 
   0   1   8        4.57        3.22     22.92 o 
   1   1   8       13.56        8.09     24.37 o 
   2   1   8       16.24      -13.40     21.70 o 
   3   1   8        1.63       10.66     25.04 o 
   4   1   8       20.16       -4.59     24.92 o 
   5   1   8      236.96      241.66     41.06 o 
   6   1   8      207.75      145.17     69.21 o 
   7   1   8       31.65       42.23     30.08 o 
   8   1   8        6.99      100.33     56.54 o 
   9   1   8        9.95      -10.14     27.30 o 
 -15   2   8        0.15      -38.21     38.21 o 
 -14   2   8        3.56      -11.19     21.93 o 
 -13   2   8        1.08        7.60     22.40 o 
 -12   2   8        3.45      -12.75     19.33 o 
 -11   2   8        0.16       17.28     24.84 o 
 -10   2   8        1.69       10.55     21.02 o 
  -9   2   8        2.24      -25.01     26.71 o 
  -8   2   8       49.97        7.04     27.84 o 
  -7   2   8        7.37       16.43     26.05 o 
  -6   2   8        8.25       -8.05     24.54 o 
  -5   2   8        0.04       -9.56     23.84 o 
  -4   2   8        0.55        7.50     40.36 o 
  -3   2   8       18.79       40.01     26.74 o 
  -2   2   8       29.12       45.30     26.46 o 
  -1   2   8       32.41       43.67     25.88 o 
   0   2   8        0.98       11.56     23.20 o 
   1   2   8       25.15       30.16     26.47 o 
   2   2   8        9.86        0.15     24.95 o 
   3   2   8       15.82       50.30     27.30 o 
   4   2   8      136.38      135.30     51.47 o 
   5   2   8       75.55       54.39     28.66 o 
   6   2   8        6.71        8.51     27.00 o 
   7   2   8        7.85       16.30     27.63 o 
   8   2   8        6.23       15.10     28.06 o 
 -14   3   8        6.24        0.97     57.90 o 
 -13   3   8        2.39       14.64     22.75 o 
 -12   3   8        0.06       -3.46     19.90 o 
 -11   3   8       16.71       17.22     21.73 o 
 -10   3   8        8.37      -17.52     17.52 o 
  -9   3   8      147.55      125.78     27.31 o 
  -8   3   8       99.28       76.04     48.35 o 
  -7   3   8       49.43       43.31     29.81 o 
  -6   3   8       99.15      110.37     33.24 o 
  -5   3   8      122.44      103.34     39.77 o 
  -4   3   8       26.10      -19.11     35.48 o 
  -3   3   8       71.18       77.94     28.58 o 
  -2   3   8        6.30       15.42     23.64 o 
  -1   3   8       66.89       28.85     25.37 o 
   0   3   8      123.55      131.59     32.12 o 
   1   3   8        1.52      -10.96     23.85 o 
   2   3   8       16.10       38.02     28.12 o 
   3   3   8       38.09       41.59     26.46 o 
   4   3   8       22.30       18.24     25.62 o 
   5   3   8        0.50       24.01     27.78 o 
   6   3   8        0.28        4.55     27.51 o 
   7   3   8        0.72       11.62     27.19 o 
   8   3   8        5.92       29.75     28.53 o 
 -14   4   8        0.88       31.01     29.60 o 
 -13   4   8        0.04       -5.95     25.67 o 
 -12   4   8       22.12       43.26     24.82 o 
 -11   4   8        9.85        4.28     20.40 o 
 -10   4   8       17.52       -3.68     20.25 o 
  -9   4   8        0.20       14.35     19.47 o 
  -8   4   8        1.18      -39.59     39.59 o 
  -7   4   8        9.48       -8.33     26.12 o 
  -6   4   8       79.22       34.22     38.02 o 
  -5   4   8        0.14      -16.79     23.02 o 
  -4   4   8       21.60        7.78     39.19 o 
  -3   4   8       54.22       61.08     29.59 o 
  -2   4   8        6.46      -10.64     23.26 o 
  -1   4   8       19.96        9.03     22.85 o 
   0   4   8        8.39        8.35     25.48 o 
   1   4   8        0.53       12.76     26.08 o 
   2   4   8        0.11       52.78     32.75 o 
   3   4   8        7.11        8.02     25.36 o 
   4   4   8      114.81       81.05     29.50 o 
   5   4   8       55.14        7.16     41.53 o 
   6   4   8        5.64        3.63     26.86 o 
   7   4   8       23.91       22.03     27.57 o 
   8   4   8        0.61      -30.80     30.80 o 
 -14   5   8        2.03       24.38     43.67 o 
 -13   5   8        0.57      -11.43     26.37 o 
 -12   5   8        0.04      -12.90     20.30 o 
 -11   5   8        1.09        6.86     21.11 o 
 -10   5   8        9.35      -21.61     28.27 o 
  -9   5   8       41.89       36.40     21.70 o 
  -8   5   8        5.58      -10.22     28.16 o 
  -7   5   8        7.02       56.04     29.98 o 
  -6   5   8        0.78      -23.87     23.87 o 
  -5   5   8        9.30       40.86     51.86 o 
  -4   5   8        2.82       -8.92     23.41 o 
  -3   5   8       37.59        7.73     24.94 o 
  -2   5   8       46.94       47.51     26.75 o 
  -1   5   8        0.01      -22.26     22.26 o 
   0   5   8       57.75       84.20     29.08 o 
   1   5   8       11.94       26.23     24.42 o 
   2   5   8        4.42       41.06     50.67 o 
   3   5   8       10.75       35.33     26.20 o 
   4   5   8        1.32      -42.53     45.23 o 
   5   5   8        7.87       34.39     29.09 o 
   6   5   8       11.45       18.73     27.54 o 
   7   5   8        5.52      -26.60     26.60 o 
 -13   6   8       21.93       23.27     54.00 o 
 -12   6   8       13.29       13.22     29.14 o 
 -11   6   8        0.01      -11.77     21.22 o 
 -10   6   8       38.88       26.29     25.86 o 
  -9   6   8        2.77       10.22     21.14 o 
  -8   6   8        3.82      -15.86     19.00 o 
  -7   6   8       60.52      126.84     34.86 o 
  -6   6   8       69.76        7.41     41.92 o 
  -5   6   8        6.93       20.22     26.86 o 
  -4   6   8       27.38       49.92     28.81 o 
  -3   6   8        2.79      -15.39     23.79 o 
  -2   6   8       59.17       59.87     29.64 o 
  -1   6   8       72.55       51.78     26.81 o 
   0   6   8        2.38       -3.12     26.32 o 
   1   6   8       21.73       53.44     27.63 o 
   2   6   8       19.30      -29.63     29.63 o 
   3   6   8        6.44       20.67     26.74 o 
   4   6   8        8.71       38.40     27.68 o 
   5   6   8        2.30       17.71     27.90 o 
   6   6   8       13.48       26.48     28.93 o 
   7   6   8        1.03       13.65     39.38 o 
 -12   7   8        0.58      -24.91     25.94 o 
 -11   7   8       19.95       35.40     28.38 o 
 -10   7   8        3.47       25.85     22.87 o 
  -9   7   8        0.07       14.52     22.00 o 
  -8   7   8        8.51       -0.82     20.22 o 
  -7   7   8       18.58       26.48     21.90 o 
  -6   7   8        5.80      -24.53     24.53 o 
  -5   7   8       18.96       26.61     28.18 o 
  -4   7   8        6.26      -24.07     24.07 o 
  -3   7   8       65.63       82.72     31.93 o 
  -2   7   8      184.70      139.80     33.88 o 
  -1   7   8       20.62       38.15     27.59 o 
   0   7   8       33.61       42.83     32.56 o 
   1   7   8        8.66        7.76     24.25 o 
   2   7   8        0.68        2.54     30.61 o 
   3   7   8       10.95       40.60     26.48 o 
   4   7   8        1.94        7.75     26.61 o 
   5   7   8       89.12       86.58     33.36 o 
   6   7   8       35.15       24.18     37.82 o 
 -11   8   8        5.37      -19.93     26.78 o 
 -10   8   8        5.46        6.63     26.70 o 
  -9   8   8       19.74       25.62     31.64 o 
  -8   8   8        5.96        8.60     20.96 o 
  -7   8   8        0.04       -9.10     20.08 o 
  -6   8   8        0.78        4.40     28.18 o 
  -5   8   8        3.13      -24.03     24.81 o 
  -4   8   8        0.40      -23.54     26.20 o 
  -3   8   8        6.10       24.84     28.42 o 
  -2   8   8        0.79       43.17     28.53 o 
  -1   8   8        8.18        2.35     65.31 o 
   0   8   8       14.83        4.74     25.76 o 
   1   8   8        1.27      -20.61     20.61 o 
   2   8   8        4.37      -25.73     31.19 o 
   3   8   8        0.58       38.59     27.11 o 
   4   8   8        0.28      -12.77     25.42 o 
   5   8   8        3.13       17.94     42.11 o 
 -10   9   8        2.63       16.77     29.12 o 
  -9   9   8       32.46       38.47     29.08 o 
  -8   9   8       33.93       43.83     25.65 o 
  -7   9   8        5.17      -16.96     31.00 o 
  -6   9   8       15.43       -3.03     35.68 o 
  -5   9   8       34.82       10.84     34.70 o 
  -4   9   8        8.41      -25.15     25.15 o 
  -3   9   8        4.48      -21.05     33.14 o 
  -2   9   8       36.61        3.72     28.09 o 
  -1   9   8      111.49       85.54     34.90 o 
   0   9   8       96.78      123.75     33.86 o 
   1   9   8       11.09       32.11     28.07 o 
   2   9   8        4.76       -8.71     24.54 o 
   3   9   8       37.96       20.22     27.06 o 
   4   9   8        9.26       41.72     38.21 o 
  -7  10   8        1.64        9.85     38.21 o 
  -6  10   8        8.41       -5.73     29.49 o 
  -5  10   8        4.52        4.51     28.89 o 
  -4  10   8        1.56       12.23     29.29 o 
  -3  10   8        1.27      -10.34     27.15 o 
  -2  10   8       16.29       19.80     34.12 o 
  -1  10   8       44.31       21.81     27.69 o 
   0  10   8        2.24       37.03     29.02 o 
   1  10   8       23.30       58.55     52.25 o 
   2  10   8       44.37       45.03     29.32 o 
  -5  11   8        1.69       17.14     34.12 o 
  -4  11   8        3.06       -7.97     30.15 o 
  -3  11   8        5.02      -29.24     29.24 o 
  -2  11   8       34.05       41.04     31.25 o 
  -1  11   8       72.53       -4.81     31.58 o 
   0  11   8       35.20       90.07     51.47 o 
 -13   1   9        5.16       20.23     37.54 o 
 -12   1   9        0.89        0.25     33.14 o 
 -11   1   9       12.58       19.16     33.30 o 
 -10   1   9        9.84        0.33     29.87 o 
  -9   1   9        4.50      -27.89     28.07 o 
  -8   1   9       29.50       65.99     33.15 o 
  -7   1   9        1.56       -9.90     26.70 o 
  -6   1   9       68.39       47.40     35.48 o 
  -5   1   9       34.39       46.39     31.42 o 
  -4   1   9        1.58      -15.14     25.90 o 
  -3   1   9       98.17       94.24     33.08 o 
  -2   1   9       29.79       37.30     34.12 o 
  -1   1   9        3.44      -24.37     24.37 o 
   0   1   9        0.71      -14.68     26.13 o 
   1   1   9       20.59        5.29     26.86 o 
   2   1   9        0.06      -25.78     25.78 o 
   3   1   9       11.01        4.30     62.97 o 
   4   1   9        0.12       -1.13     27.13 o 
   5   1   9        5.01       42.34     49.91 o 
   6   1   9       36.26       80.45     34.26 o 
 -13   2   9        0.07      -11.68     34.35 o 
 -12   2   9        9.40       -0.97     83.64 o 
 -11   2   9        5.05       -1.92     33.24 o 
 -10   2   9        0.31       38.05     32.08 o 
  -9   2   9        0.13      -25.39     46.21 o 
  -8   2   9        8.17      -20.32     27.84 o 
  -7   2   9       69.65        0.42     33.73 o 
  -6   2   9       32.61       41.26     30.17 o 
  -5   2   9        0.34       48.77     30.70 o 
  -4   2   9       39.71        3.47     26.43 o 
  -3   2   9        4.22        1.95     64.34 o 
  -2   2   9       63.89       72.59     47.38 o 
  -1   2   9       14.44        9.35     28.36 o 
   0   2   9        9.10       12.47     82.08 o 
   1   2   9        0.40       11.04     27.15 o 
   2   2   9       27.71       44.56     30.31 o 
   3   2   9        3.30      -14.84     26.86 o 
   4   2   9       14.25       -8.39     28.69 o 
   5   2   9       11.43        6.67     30.30 o 
 -12   3   9        1.42      -23.83     31.42 o 
 -11   3   9        4.53      -21.72     31.73 o 
 -10   3   9       12.66       44.11     34.90 o 
  -9   3   9        0.07       -0.20     30.59 o 
  -8   3   9       14.47      -10.20     28.69 o 
  -7   3   9        0.04      -17.46     39.77 o 
  -6   3   9       17.32      -14.76     44.26 o 
  -5   3   9        0.71      -19.05     37.63 o 
  -4   3   9        1.24       -8.36     25.62 o 
  -3   3   9        4.34       55.00     29.57 o 
  -2   3   9        5.79      -24.74     24.74 o 
  -1   3   9       38.94       31.65     29.62 o 
   0   3   9       49.08       44.82     30.67 o 
   1   3   9        5.32        3.29     26.60 o 
   2   3   9        1.27      -22.99     26.00 o 
   3   3   9        3.34      -13.67     28.81 o 
   4   3   9       32.37       -8.94     31.42 o 
   5   3   9        9.78        6.77     31.82 o 
 -12   4   9        9.29        9.54     25.07 o 
 -11   4   9        0.02       35.16     35.42 o 
 -10   4   9       14.88       45.69     35.41 o 
  -9   4   9       25.48       47.29     34.14 o 
  -8   4   9        0.07      -21.84     28.67 o 
  -7   4   9       18.75       19.10     32.84 o 
  -6   4   9       11.50       35.67     53.62 o 
  -5   4   9        1.08       -5.51     26.31 o 
  -4   4   9       35.11       74.44     32.95 o 
  -3   4   9       26.18       16.39     32.95 o 
  -2   4   9        3.39       -2.70     27.00 o 
  -1   4   9        9.26       31.48     29.50 o 
   0   4   9        0.17        4.36     27.19 o 
   1   4   9        9.21      -31.48     47.18 o 
   2   4   9       39.84       29.83     30.88 o 
   3   4   9        0.24        6.89     28.76 o 
   4   4   9        0.63       -5.62     29.36 o 
   5   4   9        1.00       -7.02     43.28 o 
 -11   5   9        9.78       32.30     30.04 o 
 -10   5   9        2.84      -22.13     35.87 o 
  -9   5   9        3.51      -24.79     30.57 o 
  -8   5   9        1.99        1.45     29.09 o 
  -7   5   9        3.34       14.66     30.82 o 
  -6   5   9        3.01       28.18     46.21 o 
  -5   5   9       26.55       74.55     34.66 o 
  -4   5   9       12.64      -25.19     27.03 o 
  -3   5   9        8.99      -24.72     47.77 o 
  -2   5   9        3.85       39.24     38.80 o 
  -1   5   9       16.53      -27.13     27.13 o 
   0   5   9       27.63       63.87     31.77 o 
   1   5   9       63.05       72.94     32.60 o 
   2   5   9        3.19       61.19     31.29 o 
   3   5   9       29.78       53.65     32.80 o 
   4   5   9        2.81       20.67     43.67 o 
 -10   6   9        0.74       -0.73     65.70 o 
  -9   6   9        0.61        4.25     60.83 o 
  -8   6   9        0.76      -27.35     30.81 o 
  -7   6   9        4.22      -22.67     28.97 o 
  -6   6   9        3.17       -0.03     29.04 o 
  -5   6   9        0.08        8.66     40.75 o 
  -4   6   9       10.50        7.61     28.21 o 
  -3   6   9       27.06       31.97     30.15 o 
  -2   6   9       13.98       18.70     28.25 o 
  -1   6   9        5.25      -13.95     25.64 o 
   0   6   9        1.19       -1.11     27.57 o 
   1   6   9        0.17       28.25     29.87 o 
   2   6   9        6.93       13.14     31.40 o 
   3   6   9        7.76      -10.14     44.45 o 
  -9   7   9        5.10      -21.45     45.23 o 
  -8   7   9       20.73       -8.53     33.31 o 
  -7   7   9       21.93        2.02     58.49 o 
  -6   7   9        1.35       -3.98     42.11 o 
  -5   7   9       15.17       36.25     32.50 o 
  -4   7   9       16.05       23.81     32.41 o 
  -3   7   9        0.02      -27.69     28.37 o 
  -2   7   9        6.19       -4.11     27.03 o 
  -1   7   9        0.04        6.53     28.66 o 
   0   7   9        3.24       46.91     30.60 o 
   1   7   9        3.50       -3.57     26.90 o 
   2   7   9        2.20       38.71     32.53 o 
  -7   8   9       11.71        7.80     46.40 o 
  -6   8   9       13.96        3.46     33.42 o 
  -5   8   9        3.48       33.74     33.71 o 
  -4   8   9        0.71       -8.53     29.50 o 
  -3   8   9        6.09       20.40     32.35 o 
  -2   8   9       34.23       68.33     34.85 o 
  -1   8   9       32.38       29.53     29.89 o 
   0   8   9        6.13      -10.62     51.28 o 
  -4   9   9        2.50       33.14     46.01 o 
  -3   9   9        3.65       88.12     52.25 o 
  -9   0  10       34.53       22.62     50.30 o 
  -8   0  10       26.78       31.58     48.74 o 
  -7   0  10       16.50      -36.65     40.16 o 
  -6   0  10        4.95       52.25     47.18 o 
  -5   0  10       10.41       56.54     46.40 o 
  -4   0  10       22.32       54.98     44.06 o 
  -3   0  10        4.88       24.96     41.72 o 
  -2   0  10        0.16       26.13     44.45 o 
  -1   0  10       45.84       95.92     49.52 o 
   0   0  10       58.49       58.49     47.96 o 
  -9   1  10        4.91       -6.15     33.71 o 
  -8   1  10        0.11      -35.63     52.06 o 
  -7   1  10       20.12       46.44     36.11 o 
  -6   1  10       72.86       61.30     35.28 o 
  -5   1  10       23.74       28.87     32.56 o 
  -4   1  10        2.74      -13.46     28.59 o 
  -3   1  10       29.36        7.45     30.30 o 
  -2   1  10       20.02       22.97     30.91 o 
  -1   1  10        1.88       53.30     33.43 o 
   0   1  10        1.07       17.63     31.58 o 
  -9   2  10        1.99       -5.12     32.31 o 
  -8   2  10       22.15       -3.05     32.74 o 
  -7   2  10       50.78       11.88     34.18 o 
  -6   2  10       10.10      -19.23     30.08 o 
  -5   2  10        3.32       24.96     57.90 o 
  -4   2  10        6.09      -15.35     33.53 o 
  -3   2  10        0.41      -32.23     33.53 o 
  -2   2  10        0.17       77.76     32.91 o 
  -1   2  10        0.04      -12.77     28.51 o 
   0   2  10        0.45      -20.49     29.47 o 
  -8   3  10       26.93        6.24     48.74 o 
  -7   3  10       22.26       48.05     36.14 o 
  -6   3  10        1.96       16.45     32.92 o 
  -5   3  10       12.01       17.97     42.70 o 
  -4   3  10       11.34      -16.21     29.63 o 
  -3   3  10        0.01        5.03     30.30 o 
  -2   3  10       14.42        6.78     30.53 o 
  -1   3  10        8.39        5.61     30.47 o 
   0   3  10       23.83      140.76     51.47 o 
  -7   4  10       44.84       63.56     52.64 o 
  -6   4  10        6.10      -21.45     44.06 o 
  -5   4  10        1.52       32.85     34.19 o 
  -4   4  10        5.27      -26.12     30.18 o 
  -3   4  10        1.59       18.68     31.53 o 
  -2   4  10        0.05        8.44     32.80 o 
  -6   5  10        8.20      -41.72     41.72 o 
  -5   5  10        0.62      -40.16     43.28 o 
  -4   5  10        2.26       39.77     53.81 o 
  -3   5  10        0.09       39.77     49.52 o 
                                                 
